# Supplementary material for: Characteristics of Neurokinin-3 Receptor and Its Binding Sites by Mutational Analysis
Source: Biology (Basel). 2021 Sep 27;10(10):968. doi: 10.3390/biology10100968 (PMC8533089; doi:10.3390/biology10100968)
Supplement: Supplementary file 1 [file biology-10-00968-s001.zip]

Archive with 10 entries (10 files):
- Spreadsheet S2_residue scanning_tiTAC3Ra&tinkf_affinity.csv
- Spreadsheet S3_tiNKB-tiTAC3Ra lig_interaction.csv
- Spreadsheet S4_tiNKF-tiTAC3Ra lig_interaction.csv
- Spreadsheet S5_residue numbering_tiTAC3Ra.csv
- fig S1.tif
- Fig.S2.tif
- Fig.S3.tif
- Fig.S4.tif
- Fig.S5.tif
- Spreadsheet S1_residue scanning_tiTAC3Ra&tinkb_affinity.csv
