# Supplementary material for: Characteristics of Neurokinin-3 Receptor and Its Binding Sites by Mutational Analysis
Source: Biology (Basel). 2021 Sep 27;10(10):968. doi: 10.3390/biology10100968 (PMC8533089; doi:10.3390/biology10100968)
Supplement: Supplementary file 1 [file biology-10-00968-s001.zip › Spreadsheet S2_residue scanning_tiTAC3Ra&tinkf_affinity.csv]

SMILES	Residue	Original	Mutated	d Affinity	d Stability (solvated)	d Hydropathy	d Total rotatable bonds	d SASA (polar)	d SASA (nonpolar)	d SASA (total)	d Prime Energy	d Stability Covalent	d Stability vdW	d Stability Coulomb	d Stability Solv GB	d Stability Solv SA	d Stability Lipo	d Stability Hbond	d Stability Packing	d Stability SelfCont	d vdW Surface Complementarity	d Affinity Covalent	d Affinity vdW	d Affinity Coulomb	d Affinity Solv GB	d Affinity Solv SA	d Affinity Lipo	d Affinity Hbond	d Affinity Packing	d Affinity SelfCont
O=C[C@H](C)[NH3+]	A:3	ASP	ALA	-1.80	-1.17	0.82	-2	-39.26	41.92	4.12	36.67	7.16	-0.59	1.70	30.14	0.00	0.05	0.00	0.00	0.00	0.0018	0.00	4.50	55.62	-62.38	0.00	0.07	0.39	0.00	0.00
O=C[C@H](C)N	A:4	LEU	ALA	2.17	6.00	-0.69	-2	21.63	-27.38	-5.75	0.39	-2.15	3.02	-4.63	-1.05	0.00	3.02	0.00	0.00	0.00	0.0047	0.00	1.33	0.15	-0.51	0.00	1.20	0.00	0.00	0.00
O=C[C@H](C)N	A:5	ASP	ALA	1.29	-2.08	0.14	-2	-3.85	9.34	5.49	37.12	7.33	1.08	-14.40	41.61	0.00	-0.11	0.32	0.00	0.00	0.0063	0.00	3.32	66.58	-68.79	0.00	0.00	0.17	0.00	0.00
O=C[C@H](C)N	A:6	TYR	ALA	8.75	3.70	0.47	-3	-7.55	73.66	66.11	10.89	-4.65	-3.28	7.79	0.37	0.00	1.92	-0.01	0.00	0.00	-0.0022	0.00	5.56	4.49	-5.02	0.00	3.46	0.27	0.00	0.00
O=C[C@H](C)N	A:7	ASP	ALA	0.58	-1.82	2.29	-2	-117.25	88.56	-28.69	37.17	6.51	0.69	-9.61	39.01	0.00	-0.02	-0.00	0.00	0.00	0.0022	0.00	0.25	39.78	-39.44	0.00	-0.00	-0.00	0.00	0.00
O=C[C@H](C)N	A:8	SER	ALA	7.63	5.42	0.01	-2	1.29	2.14	3.43	6.47	5.72	0.05	-9.86	0.62	0.00	0.00	-0.00	0.00	2.32	0.0081	0.00	-0.95	11.67	-3.39	0.00	-0.09	0.39	0.00	0.00
O=C[C@H](C)N	A:9	PHE	ALA	7.88	11.35	-0.08	-2	27.54	25.62	56.11	10.50	2.29	-0.40	0.61	-4.89	0.00	5.01	-0.00	0.00	0.00	-0.0049	0.00	7.08	0.46	-4.14	0.00	3.94	-0.00	0.55	0.00
O=C[C@H](C)[NH3+]	B:1	MET	ALA	0.00	-56.22	-0.33	-3	9.16	-82.62	-73.47	-56.83	-53.10	-2.14	-3.77	1.94	0.00	0.46	-0.22	0.00	0.00	-0.0205	0.00	0.00	-0.15	0.16	0.00	0.00	0.00	0.00	0.00
O=C[C@H](C)N	B:4	SER	ALA	-0.01	-0.36	1.11	-2	-91.87	100.80	8.93	1.12	1.42	0.02	-4.15	0.08	0.00	-0.01	0.00	0.00	3.76	-0.0205	0.00	0.00	0.03	-0.03	0.00	0.00	-0.00	0.00	0.00
O=C[C@H](C)N	B:5	TYR	ALA	-0.16	5.73	1.03	-3	-78.73	86.93	26.81	11.11	-0.38	4.59	4.75	-4.22	0.00	6.54	0.00	0.00	0.00	-0.0205	-0.00	0.01	-0.04	-0.13	0.00	-0.00	0.00	0.00	0.00
O=C[C@H](C)N	B:6	ASN	ALA	0.00	4.55	1.28	-2	-53.67	48.49	-5.94	44.57	0.67	0.94	38.92	3.51	0.00	0.09	0.26	0.06	0.11	-0.0205	0.00	0.00	0.23	-0.23	0.00	0.00	-0.00	0.00	0.00
O=C[C@H](C)N	B:7	GLY	ALA	0.06	27.27	0.22	0	-1.98	20.55	-1.37	30.02	14.24	19.76	-1.53	1.00	0.00	-3.51	0.00	0.00	0.00	-0.0205	0.00	-0.00	-0.02	0.08	0.00	0.00	0.00	0.00	0.00
O=C[C@H](C)N	B:8	SER	ALA	0.06	-1.92	0.27	-2	-16.55	28.87	11.68	-0.66	2.20	1.04	-8.89	0.42	0.00	-0.13	0.03	0.00	4.60	-0.0205	-0.00	0.00	-0.37	0.43	0.00	-0.00	0.00	0.00	0.00
O=C[C@H](C)N	B:9	ASN	ALA	0.00	-2.75	2.70	-2	-136.82	102.76	-34.81	39.08	0.85	-0.14	34.76	3.58	0.00	-0.00	0.01	0.00	0.03	-0.0205	0.00	0.00	0.36	-0.36	0.00	-0.00	0.00	0.00	0.00
O=C[C@H](C)N	B:10	ILE	ALA	-0.03	10.42	-0.50	-2	27.82	-7.53	18.76	-2.98	-10.36	3.83	-5.07	-1.23	0.00	9.88	0.01	0.00	0.00	-0.0205	0.00	0.01	-0.03	-0.00	0.00	0.00	0.00	0.00	0.00
O=C[C@H](C)N	B:11	THR	ALA	0.02	1.06	0.48	-2	-48.39	52.00	2.09	6.67	6.07	0.30	-2.93	-0.96	0.00	1.59	0.17	0.00	2.42	-0.0205	0.00	0.01	-0.19	0.20	0.00	0.00	0.00	0.00	0.00
O=C[C@H](C)N	B:12	THR	ALA	0.03	0.31	0.65	-2	-67.73	87.45	18.20	5.21	1.00	1.39	-5.00	2.55	0.00	1.66	-0.02	0.00	3.59	-0.0205	0.00	0.00	0.58	-0.55	0.00	0.00	0.00	0.00	0.00
O=C[C@H](C)N	B:13	ASN	ALA	-0.28	5.30	0.63	-2	-17.70	35.53	18.22	46.52	2.78	4.58	37.64	-1.69	0.00	0.03	0.44	0.38	2.64	-0.0201	-0.00	0.65	-0.88	-0.05	0.00	0.00	-0.00	0.00	0.00
O=C[C@H](C)N	B:14	HID	ALA	-0.03	4.82	2.55	-2	-154.33	100.29	-55.64	10.09	-3.28	0.84	3.78	7.96	0.00	0.57	0.24	0.00	0.00	-0.0205	0.00	0.04	1.27	-1.34	0.00	0.00	-0.00	0.00	0.00
O=C[C@H](C)N	B:15	THR	ALA	0.07	3.43	0.54	-2	-66.38	63.07	-4.90	7.00	-3.34	-0.41	5.80	0.43	0.00	1.28	0.25	0.00	2.91	-0.0202	0.00	0.05	0.94	-0.92	0.00	0.00	-0.00	0.00	0.00
O=C[C@H](C)N	B:16	ASN	ALA	-0.06	-6.19	1.86	-2	-70.45	92.15	20.10	37.96	0.07	2.87	36.72	-2.13	0.00	0.18	0.24	0.00	0.06	-0.0205	0.00	0.02	0.42	-0.50	0.00	0.00	-0.00	0.00	0.00
O=C[C@H](C)N	B:17	GLN	ALA	0.06	1.25	1.47	-3	-68.64	46.81	-23.43	41.86	-0.28	1.14	32.02	5.09	0.00	1.48	-0.01	0.00	2.37	-0.0205	0.00	0.12	0.57	-0.64	0.00	0.00	0.00	0.00	0.00
O=C[C@H](C)N	B:18	PHE	ALA	-0.18	4.54	-0.50	-2	70.02	12.68	81.10	2.82	-0.67	2.69	-1.38	-3.38	0.00	5.74	-0.00	0.00	0.00	-0.0043	0.00	2.70	0.76	-4.48	0.00	0.84	0.00	0.00	0.00
O=C[C@H](C)N	B:19	VAL	ALA	0.00	2.70	-1.23	-1	29.70	-26.57	1.54	-3.82	-1.48	1.43	-5.47	-1.05	0.00	2.74	0.01	0.00	0.00	-0.0205	0.00	0.01	-0.05	0.04	0.00	-0.00	0.00	0.00	0.00
O=C[C@H](C)N	B:20	GLN	ALA	-0.28	9.97	0.23	-3	14.40	26.19	38.99	54.29	-1.34	7.81	45.79	-4.97	0.00	2.75	1.31	0.82	2.40	-0.0205	0.00	0.09	2.16	-2.53	0.00	-0.00	-0.00	0.00	0.00
O=C[C@H](C)N	B:21	PRO	ALA	0.10	3.77	0.42	0	19.92	-7.42	10.90	-20.37	-6.46	2.68	-22.01	-2.31	0.00	7.64	-0.00	0.00	0.00	-0.0205	0.00	0.00	0.20	-0.10	0.00	-0.00	0.00	0.00	0.00
O=C[C@H](C)N	B:22	PRO	ALA	0.04	2.50	0.78	0	18.87	-4.52	12.74	-25.50	-7.31	1.82	-25.28	-0.46	0.00	5.70	-0.00	0.00	0.00	-0.0205	0.00	0.00	0.12	-0.09	0.00	-0.00	-0.00	0.00	0.00
O=C[C@H](C)N	B:23	TRP	ALA	-0.01	1.75	1.46	-2	18.42	-86.40	-69.58	12.65	0.84	1.16	2.93	0.76	0.00	6.97	0.01	0.00	0.00	-0.0097	0.00	0.00	-0.07	0.06	0.00	0.00	-0.00	0.00	0.00
O=C[C@H](C)N	B:24	ARG	ALA	0.44	12.52	0.92	-4	-35.39	58.58	21.59	39.41	-6.59	5.05	-54.53	86.90	0.00	5.69	2.10	0.33	0.00	-0.0205	0.00	0.01	19.10	-18.66	0.00	0.00	-0.00	0.00	0.00
O=C[C@H](C)N	B:25	ILE	ALA	-0.21	14.88	-0.20	-2	48.58	28.12	75.11	-0.79	-7.17	5.40	-5.61	-1.53	0.00	8.33	0.01	0.00	0.00	-0.0205	0.00	0.02	0.02	-0.25	0.00	-0.00	0.00	0.00	0.00
O=C[C@H](C)N	B:27	LEU	ALA	-0.02	5.11	-1.15	-2	20.83	-55.66	-36.44	-1.87	-3.00	1.97	-3.44	-0.50	0.00	3.12	0.00	0.00	0.00	-0.0205	0.00	0.00	-0.01	-0.01	0.00	-0.00	0.00	0.00	0.00
O=C[C@H](C)N	B:28	TRP	ALA	-0.26	14.10	0.06	-2	72.52	-3.77	67.14	25.96	-1.07	10.50	5.98	-1.65	0.00	12.11	0.23	0.12	0.00	-0.0205	0.00	0.02	-0.02	-0.26	0.00	0.00	-0.00	-0.00	0.00
O=C[C@H](C)N	B:29	SER	ALA	0.03	-3.73	0.31	-2	-10.67	23.13	10.85	-2.83	5.56	0.66	-12.94	1.43	0.00	0.05	0.00	0.00	2.38	-0.0205	0.00	0.00	-0.07	0.11	0.00	0.00	-0.00	0.00	0.00
O=C[C@H](C)N	B:30	VAL	ALA	-0.01	2.27	-0.88	-1	16.48	-22.90	-8.02	-4.81	-2.04	0.24	-5.37	-0.31	0.00	2.67	0.01	0.00	0.00	-0.0205	0.00	0.00	-0.01	-0.00	0.00	-0.00	0.00	0.00	0.00
O=C[C@H](C)N	B:32	TYR	ALA	-0.49	28.11	0.19	-3	16.50	37.85	52.75	33.64	-2.12	10.84	12.63	-2.63	0.00	14.85	0.24	0.32	0.00	-0.0205	0.00	0.04	-0.14	-0.40	0.00	0.00	-0.00	0.00	0.00
O=C[C@H](C)N	B:33	SER	ALA	-0.00	0.80	0.55	-2	-38.47	46.41	6.34	1.69	-2.24	-0.18	-2.05	1.72	0.00	-0.02	0.25	0.00	4.21	-0.0205	0.00	0.00	0.07	-0.07	0.00	0.00	-0.00	0.00	0.00
O=C[C@H](C)N	B:34	PHE	ALA	-0.03	4.45	-0.07	-2	14.48	-8.51	4.37	2.98	-1.32	1.10	-3.94	-0.77	0.00	7.93	0.01	0.00	0.00	-0.0205	-0.00	0.00	0.03	-0.06	0.00	-0.00	0.00	0.00	0.00
O=C[C@H](C)N	B:35	VAL	ALA	-0.13	10.98	-0.01	-1	16.24	6.53	21.16	4.73	-1.79	3.94	-5.35	-1.36	0.00	9.42	0.00	0.00	0.00	-0.0205	0.00	0.00	-0.00	-0.13	0.00	0.00	0.00	0.00	0.00
O=C[C@H](C)N	B:36	LEU	ALA	-0.06	8.61	-0.44	-2	40.44	-18.86	19.98	1.67	-3.07	4.18	-4.03	-1.48	0.00	6.11	0.01	0.00	0.00	-0.0205	0.00	0.00	0.00	-0.06	0.00	0.00	0.00	0.00	0.00
O=C[C@H](C)N	B:38	VAL	ALA	-0.01	8.33	-0.13	-1	14.62	12.34	25.31	-0.30	-1.32	1.01	-5.42	-0.52	0.00	5.95	0.00	0.00	0.00	-0.0205	0.00	0.00	-0.01	0.00	0.00	-0.00	0.00	0.00	0.00
O=C[C@H](C)N	B:40	VAL	ALA	-0.01	7.89	-0.26	-1	14.62	6.17	19.19	0.14	-1.49	2.09	-5.34	-0.59	0.00	5.47	0.00	0.00	0.00	-0.0205	0.00	0.00	-0.00	-0.01	0.00	0.00	0.00	0.00	0.00
O=C[C@H](C)N	B:41	PHE	ALA	-0.00	2.06	-0.05	-2	14.62	-32.23	-14.69	0.16	0.67	-1.14	-2.86	-0.96	0.00	4.42	0.03	0.00	0.00	-0.0205	0.00	0.00	0.01	-0.01	0.00	-0.00	0.00	0.00	0.00
O=C[C@H](C)N	B:42	GLY	ALA	0.01	2.53	-0.09	0	14.62	-5.66	0.44	5.52	8.23	2.04	-0.31	0.60	0.00	-5.06	0.01	0.00	0.00	-0.0205	0.00	-0.00	0.01	0.00	0.00	0.00	-0.00	0.00	0.00
O=C[C@H](C)N	B:43	ASN	ALA	-0.06	5.81	-0.02	-2	14.62	-1.66	11.39	47.18	2.38	6.84	40.14	-5.55	0.00	0.02	0.55	0.01	2.85	-0.0205	0.00	0.00	0.10	-0.16	0.00	0.00	-0.00	0.00	-0.00
O=C[C@H](C)N	B:44	LEU	ALA	0.00	6.62	-0.65	-2	14.62	-17.15	-4.09	-0.04	-2.04	2.41	-4.18	-0.64	0.00	4.40	0.01	0.00	0.00	-0.0205	0.00	0.00	0.00	0.00	0.00	-0.00	0.00	0.00	0.00
O=C[C@H](C)N	B:45	ILE	ALA	-0.00	12.47	-0.09	-2	14.62	28.74	41.79	-3.55	-8.23	3.20	-5.55	-1.25	0.00	8.27	0.00	0.00	0.00	-0.0205	0.00	0.00	0.00	-0.00	0.00	0.00	0.00	0.00	0.00
O=C[C@H](C)N	B:46	VAL	ALA	-0.00	15.15	-0.02	-1	14.62	-1.66	11.39	7.20	-2.51	5.29	-5.75	-0.02	0.00	10.20	0.01	0.00	0.00	-0.0205	0.00	0.00	0.00	-0.01	0.00	0.00	0.00	0.00	0.00
O=C[C@H](C)N	B:47	ILE	ALA	-0.02	21.70	0.06	-2	16.35	19.57	34.36	5.57	-7.52	7.03	-5.71	-1.42	0.00	13.20	0.01	0.00	0.00	-0.0205	0.00	0.00	0.00	-0.02	0.00	0.00	0.00	0.00	0.00
O=C[C@H](C)N	B:48	TRP	ALA	-0.00	2.52	1.53	-2	14.62	4.32	17.37	14.90	0.46	4.63	1.65	-1.65	0.00	9.81	0.00	0.00	0.00	-0.0205	0.00	0.00	-0.00	-0.00	0.00	-0.00	-0.00	0.00	0.00
O=C[C@H](C)N	B:49	ILE	ALA	-0.00	21.20	0.02	-2	16.04	9.14	23.61	5.68	-7.91	7.70	-6.09	-1.04	0.00	12.99	0.03	0.00	0.00	-0.0205	0.00	0.00	0.00	-0.00	0.00	0.00	0.00	0.00	0.00
O=C[C@H](C)N	B:50	ILE	ALA	-0.01	22.67	0.01	-2	17.13	4.29	19.86	8.71	-7.23	9.37	-5.84	-2.56	0.00	14.98	-0.00	0.00	0.00	-0.0205	-0.00	0.00	0.00	-0.01	0.00	0.00	0.00	0.00	0.00
O=C[C@H](C)N	B:51	LEU	ALA	0.00	11.49	-0.44	-2	25.57	-14.43	9.58	2.53	-2.76	2.12	-3.19	-1.07	0.00	7.44	-0.01	0.00	0.00	-0.0205	-0.00	0.00	-0.00	0.00	0.00	0.00	0.00	0.00	0.00
O=C[C@H](C)N	B:53	HIE	ALA	-0.00	8.85	0.36	-2	2.51	33.97	38.03	16.68	-5.07	7.80	17.10	-7.81	0.00	2.98	1.14	0.55	0.00	-0.0205	0.00	0.00	-0.00	0.00	0.00	-0.00	-0.00	-0.00	0.00
O=C[C@H](C)N	B:54	LYS	ALA	-0.00	-5.12	2.36	-4	-123.35	95.25	-29.66	4.28	-3.02	4.37	-83.12	90.23	0.00	-5.09	0.93	0.00	0.00	-0.0205	0.00	0.00	-0.09	0.09	0.00	0.00	-0.00	0.00	0.00
O=C[C@H](C)N	B:55	ARG	ALA	-0.00	-1.08	3.41	-4	-193.87	104.58	-90.86	22.44	-5.13	1.46	-110.80	135.92	0.00	0.98	0.02	0.00	0.00	-0.0205	0.00	0.00	-0.08	0.08	0.00	0.00	0.00	0.00	0.00
O=C[C@H](C)N	B:56	MET	ALA	-0.00	15.67	-0.34	-3	49.88	1.53	54.01	15.96	-2.51	7.99	3.70	-4.18	0.00	10.97	-0.01	0.00	0.00	-0.0205	0.00	0.00	-0.00	0.00	0.00	0.00	0.00	0.00	0.00
O=C[C@H](C)N	B:57	ARG	ALA	-0.00	12.15	1.17	-4	-33.48	40.84	5.80	37.09	-6.12	6.66	-96.44	126.58	0.00	5.61	0.80	0.00	0.00	-0.0205	0.00	0.00	-0.12	0.11	0.00	-0.00	-0.00	0.00	0.00
O=C[C@H](C)N	B:58	THR	ALA	-0.00	9.00	0.46	-2	-42.41	51.14	7.17	12.93	0.69	0.71	4.16	0.84	0.00	1.33	0.51	0.00	4.68	-0.0205	0.00	0.00	0.01	-0.01	0.00	0.00	-0.00	0.00	0.00
O=C[C@H](C)N	B:59	VAL	ALA	-0.00	6.30	-0.18	-1	19.00	2.05	19.49	1.60	-2.68	2.90	-5.00	-1.23	0.00	7.60	0.01	0.00	0.00	-0.0205	0.00	0.00	0.00	-0.00	0.00	0.00	0.00	0.00	0.00
O=C[C@H](C)N	B:60	THR	ALA	-0.00	5.54	0.08	-2	13.58	14.42	26.43	10.18	-4.38	2.23	9.62	-4.97	0.00	4.75	0.92	0.00	2.02	-0.0205	-0.00	0.00	-0.01	0.01	0.00	-0.00	-0.00	0.00	0.00
O=C[C@H](C)N	B:61	ASN	ALA	-0.00	5.33	-0.06	-2	27.94	-0.12	26.25	45.90	3.23	5.09	34.16	0.82	0.00	0.00	1.24	0.83	0.52	-0.0205	0.00	0.00	0.01	-0.01	0.00	0.00	-0.00	0.00	0.00
O=C[C@H](C)N	B:62	TYR	ALA	0.00	17.50	0.38	-3	18.25	65.59	82.28	21.42	-1.95	4.77	12.85	-3.58	0.00	8.61	0.72	0.00	0.00	-0.0205	0.00	0.00	-0.01	0.02	0.00	0.00	-0.00	0.00	0.00
O=C[C@H](C)N	B:63	PHE	ALA	-0.00	27.29	0.37	-2	23.48	33.09	55.00	23.42	-0.33	11.53	-1.69	-1.69	0.00	15.59	-0.00	0.00	0.00	-0.0205	0.00	0.00	0.01	-0.01	0.00	0.00	0.00	0.00	0.00
O=C[C@H](C)N	B:64	LEU	ALA	-0.04	21.46	-0.00	-2	20.97	5.87	25.28	13.88	-3.75	7.49	-2.74	-3.00	0.00	15.92	0.00	0.00	0.00	-0.0205	0.00	0.00	0.00	-0.04	0.00	0.00	0.00	0.00	0.00
O=C[C@H](C)N	B:65	LEU	ALA	-0.00	18.33	-0.00	-2	25.48	10.17	34.09	11.55	-4.00	5.99	-3.83	-0.72	0.00	14.10	0.01	0.00	0.00	-0.0205	0.00	0.00	0.00	-0.00	0.00	0.00	-0.00	0.00	0.00
O=C[C@H](C)N	B:66	ASN	ALA	-0.01	3.36	0.53	-2	0.70	37.11	36.25	44.37	1.61	2.57	36.86	3.01	0.00	-0.02	0.26	0.00	0.11	-0.0205	0.00	0.00	0.04	-0.05	0.00	0.00	-0.00	0.00	0.00
O=C[C@H](C)N	B:67	LEU	ALA	-0.14	15.10	-0.01	-2	14.39	-4.07	8.76	9.79	-3.72	8.55	-4.25	-4.24	0.00	13.58	0.00	0.00	0.00	-0.0205	0.00	0.00	-0.00	-0.14	0.00	0.00	0.00	0.00	0.00
O=C[C@H](C)N	B:69	PHE	ALA	-0.02	-0.16	-0.79	-2	28.37	-94.13	-67.33	-0.57	0.83	-0.67	-3.11	-0.51	0.00	2.91	0.01	0.00	0.00	-0.0205	0.00	0.00	0.00	-0.03	0.00	-0.00	-0.00	0.00	0.00
O=C[C@H](C)N	B:70	SER	ALA	-0.07	-0.06	0.09	-2	6.21	2.97	7.62	0.52	2.87	0.44	-5.90	0.39	0.00	0.07	0.35	0.00	2.38	-0.0205	-0.00	0.00	0.01	-0.08	0.00	-0.00	-0.00	0.00	0.00
O=C[C@H](C)N	B:71	ASP	ALA	-0.38	-0.33	0.02	-2	19.01	1.64	19.09	37.88	4.23	6.07	118.50	-91.93	0.00	-0.04	1.43	0.00	0.00	-0.0205	0.00	0.00	-9.21	8.83	0.00	0.00	0.00	0.00	0.00
O=C[C@H](C)N	B:73	SER	ALA	0.09	3.32	0.24	-2	-2.65	18.70	14.48	4.01	-2.35	1.18	-0.71	1.50	0.00	-0.02	0.25	0.00	4.07	-0.0205	0.00	0.00	0.04	0.04	0.00	0.00	-0.00	0.00	0.00
O=C[C@H](C)N	B:74	MET	ALA	-0.16	22.02	0.04	-3	34.04	17.37	49.85	21.84	-3.56	12.22	-0.22	-2.00	0.00	15.57	-0.01	0.00	0.00	-0.0205	0.00	0.03	-0.01	-0.18	0.00	0.00	0.00	0.00	0.00
O=C[C@H](C)N	B:77	PHE	ALA	-0.13	12.94	0.18	-2	25.26	25.74	49.44	9.08	-1.13	5.79	-0.95	-4.51	0.00	9.26	-0.01	0.75	0.00	-0.0205	0.00	0.01	-0.00	-0.13	0.00	0.00	0.00	0.00	0.00
O=C[C@H](C)N	B:78	ASN	ALA	0.17	5.91	0.03	-2	15.34	-0.21	13.57	46.52	2.97	4.13	35.77	-1.28	0.00	-0.04	0.34	0.00	4.46	-0.0205	-0.00	0.08	-0.30	0.39	0.00	0.00	-0.00	0.00	0.00
O=C[C@H](C)N	B:79	THR	ALA	-0.08	3.77	0.07	-2	17.22	2.21	17.87	7.45	-1.80	3.02	-1.68	-0.83	0.00	4.66	0.26	0.00	3.90	-0.0205	0.00	0.01	-0.11	0.02	0.00	-0.00	-0.00	0.00	0.00
O=C[C@H](C)N	B:80	SER	ALA	-0.16	-15.47	0.25	-2	-7.67	17.21	7.98	-12.72	-8.94	-2.35	-0.92	-1.59	0.00	-0.01	0.02	0.00	1.23	-0.0205	0.00	0.00	0.11	-0.27	0.00	0.00	-0.00	0.00	-0.00
O=C[C@H](C)N	B:81	ILE	ALA	-0.16	12.81	-0.08	-2	25.36	-4.39	20.22	-1.39	-11.65	7.08	-7.00	-2.38	0.00	12.74	-0.01	0.00	0.00	-0.0205	0.00	0.05	0.02	-0.23	0.00	0.00	0.00	0.00	0.00
O=C[C@H](C)N	B:82	ASN	ALA	2.04	3.54	0.07	-2	13.78	0.38	12.60	46.65	1.64	3.46	39.20	-0.09	0.00	-0.13	0.49	0.00	0.04	-0.0246	0.00	0.85	1.10	0.04	0.00	0.05	-0.00	0.00	0.00
O=C[C@H](C)N	B:83	PHE	ALA	-0.22	19.99	0.22	-2	23.13	22.89	44.46	18.46	-0.16	6.94	-1.68	-1.47	0.00	14.90	0.03	0.12	0.00	-0.0205	0.00	0.03	-0.11	-0.15	0.00	0.00	0.00	0.00	0.00
O=C[C@H](C)N	B:84	ILE	ALA	-0.28	15.14	-0.13	-2	32.82	-7.30	25.19	2.11	-7.11	6.08	-5.59	-2.93	0.00	11.91	0.03	0.00	0.00	-0.0205	0.00	0.02	-0.04	-0.26	0.00	0.00	-0.00	0.00	0.00
O=C[C@H](C)N	B:85	TYR	ALA	-0.20	22.66	0.16	-3	19.85	12.97	32.56	29.79	-2.76	11.87	9.51	-5.83	0.00	16.42	0.16	0.62	0.00	-0.0185	0.00	0.07	0.50	-0.77	0.00	-0.00	-0.00	0.00	0.00
O=C[C@H](C)N	B:88	HIE	ALA	-0.03	7.92	0.06	-2	22.57	3.92	27.28	16.05	-4.86	7.89	10.63	-0.27	0.00	1.92	0.30	0.48	0.00	-0.0205	0.00	0.15	0.09	-0.26	0.00	0.00	-0.00	0.00	0.00
O=C[C@H](C)N	B:89	GLY	ALA	0.18	-1.19	0.14	0	5.48	-0.95	1.80	0.40	4.96	-1.69	-0.65	0.61	0.00	-2.99	-0.03	0.00	0.00	-0.0258	0.00	0.48	0.37	0.13	0.00	-0.79	0.00	0.00	0.00
O=C[C@H](C)N	B:90	GLU	ALA	0.22	13.07	0.10	-3	11.55	5.02	18.74	35.93	-5.46	7.68	84.56	-55.92	0.00	3.79	1.06	0.00	0.00	-0.0222	0.00	0.37	-17.69	17.53	0.00	-0.00	0.01	0.00	0.00
O=C[C@H](C)N	B:91	TRP	ALA	3.91	20.13	0.50	-2	47.17	51.12	98.33	26.25	-1.93	12.01	3.45	-5.05	0.00	13.32	0.05	0.48	0.00	-0.0397	0.00	3.24	0.21	-1.95	0.00	2.41	0.00	0.00	0.00
O=C[C@H](C)N	B:92	TYR	ALA	-0.36	12.71	0.12	-3	-6.20	46.64	38.73	13.09	-0.44	4.49	7.75	-4.16	0.00	5.56	0.23	0.00	0.00	-0.0210	0.00	0.04	-0.02	-0.38	0.00	-0.00	-0.00	0.00	0.00
O=C[C@H](C)N	B:93	PHE	ALA	-0.32	21.80	0.06	-2	24.48	8.05	35.39	15.33	-0.86	8.22	-4.21	-3.47	0.00	15.84	-0.01	0.13	0.00	-0.0210	0.00	0.08	-0.07	-0.33	0.00	0.00	0.00	0.00	0.00
O=C[C@H](C)N	B:95	LYS	ALA	0.06	-6.61	1.55	-4	-45.67	61.24	14.02	5.72	-5.03	5.80	-20.51	29.61	0.00	-4.64	0.43	0.00	0.00	-0.0210	-0.00	0.01	7.59	-7.55	0.00	0.00	0.00	0.00	0.00
O=C[C@H](C)N	B:97	TYR	ALA	-0.01	15.62	0.49	-3	33.13	58.45	89.86	24.12	-1.31	5.85	12.14	-4.47	0.00	11.71	0.22	0.00	0.00	-0.0210	0.00	0.02	0.02	-0.06	0.00	0.00	0.00	0.00	0.00
O=C[C@H](C)N	B:98	CYT	ALA	-2.99	-31.25	-0.03	0	18.45	-7.66	9.07	16.80	-0.03	-6.52	130.32	-109.93	0.00	5.92	0.03	0.00	0.00	-0.0210	0.00	0.05	-8.83	5.79	0.00	-0.00	0.00	0.00	0.00
O=C[C@H](C)N	B:99	LYS	ALA	0.25	-5.43	1.27	-4	-56.33	42.25	-15.80	5.64	0.37	5.06	-50.84	57.92	0.00	-7.10	-0.02	0.00	0.00	-0.0210	0.00	0.01	6.32	-6.07	0.00	0.00	0.00	0.00	0.00
O=C[C@H](C)N	B:100	PHE	ALA	0.01	11.29	0.17	-2	30.46	32.59	61.33	10.81	-2.65	4.79	0.55	-2.18	0.00	10.12	0.01	0.14	0.00	-0.0210	-0.00	0.01	-0.03	0.02	0.00	0.00	0.00	0.00	0.00
O=C[C@H](C)N	B:101	HIE	ALA	1.75	4.74	-0.01	-2	25.60	6.96	30.84	12.07	-5.93	9.78	7.56	-4.53	0.00	3.22	0.22	0.00	0.00	-0.0322	0.00	1.27	1.20	-1.76	0.00	1.03	0.01	0.00	0.00
O=C[C@H](C)N	B:102	ASN	ALA	-0.34	2.44	0.13	-2	21.81	7.81	29.66	44.44	2.45	5.06	36.89	-1.89	0.00	-0.03	0.30	0.01	2.00	-0.0465	0.00	2.02	1.74	-4.20	0.00	0.07	0.04	-0.00	-0.00
O=C[C@H](C)N	B:103	PHE	ALA	-0.03	14.15	0.32	-2	24.28	33.05	55.60	10.38	-3.54	6.17	-2.90	-2.62	0.00	13.08	-0.00	0.23	0.00	-0.0155	0.00	0.02	-0.02	-0.03	0.00	0.00	0.00	-0.00	0.00
O=C[C@H](C)N	B:104	PHE	ALA	-0.03	9.62	-0.02	-2	36.44	22.19	56.90	11.88	-2.77	5.70	1.55	-3.47	0.00	10.24	-0.00	0.66	0.00	-0.0155	0.00	0.02	-0.05	0.01	0.00	0.00	0.00	0.00	0.00
O=C[C@H](C)N	B:105	PRO	ALA	1.80	-44.52	0.06	0	15.68	-10.19	3.77	-76.04	-58.97	1.89	-29.09	1.19	0.00	7.15	-0.01	0.00	0.00	-0.0119	0.00	0.48	-0.01	0.92	0.00	0.42	0.00	0.00	0.00
O=C[C@H](C)N	B:106	VAL	ALA	1.72	10.52	0.07	-1	17.80	2.36	18.44	4.45	-1.50	4.18	-4.83	-2.13	0.00	7.00	0.01	0.00	0.00	-0.0299	0.00	0.88	-0.03	-1.12	0.00	1.99	0.00	0.00	0.00
O=C[C@H](C)N	B:107	THR	ALA	-0.06	8.39	-0.01	-2	18.37	-1.23	15.41	12.26	-1.94	4.16	1.18	-0.28	0.00	5.09	0.25	0.00	3.85	-0.0155	0.00	0.01	0.02	-0.09	0.00	0.00	-0.00	0.00	-0.00
O=C[C@H](C)N	B:108	SER	ALA	0.15	-1.83	-0.01	-2	16.89	-5.87	9.31	1.22	-1.99	0.28	-1.59	0.03	0.00	-0.02	0.24	0.00	4.12	-0.0155	0.00	0.00	-0.01	0.16	0.00	0.00	-0.00	0.00	0.00
O=C[C@H](C)N	B:109	VAL	ALA	0.19	10.52	-0.04	-1	25.04	16.80	40.12	4.07	-2.49	3.09	-3.94	-1.01	0.00	8.23	-0.00	0.00	0.00	-0.0129	0.00	0.19	0.00	-0.22	0.00	0.22	0.00	0.00	0.00
O=C[C@H](C)N	B:110	PHE	ALA	-0.15	16.93	0.41	-2	33.04	32.40	63.71	15.13	0.86	8.49	-3.60	-4.47	0.00	13.84	0.02	0.14	0.00	-0.0155	0.00	0.02	-0.01	-0.15	0.00	0.00	0.00	0.00	0.00
O=C[C@H](C)N	B:112	SER	ALA	-0.05	0.45	-0.03	-2	17.61	-7.88	8.01	1.65	-4.44	1.39	0.53	-0.74	0.00	-0.04	0.98	0.00	4.01	-0.0155	0.00	0.00	0.06	-0.11	0.00	-0.00	0.00	0.00	-0.00
O=C[C@H](C)N	B:113	ILE	ALA	-0.13	15.88	0.09	-2	22.29	15.79	36.36	2.51	-10.10	7.79	-6.45	-2.99	0.00	14.38	0.01	0.00	0.00	-0.0155	0.00	0.01	0.01	-0.15	0.00	0.00	0.00	0.00	0.00
O=C[C@H](C)N	B:114	TYR	ALA	-0.10	11.45	0.48	-3	-10.56	57.58	45.30	18.35	-2.34	5.01	7.47	-3.29	0.00	11.38	0.10	0.12	0.00	-0.0155	0.00	0.01	0.02	-0.13	0.00	0.00	-0.00	-0.00	0.00
O=C[C@H](C)N	B:115	SER	ALA	0.01	7.56	-0.04	-2	17.80	-8.79	7.29	8.19	-2.52	1.11	5.70	-0.92	0.00	-0.05	0.44	0.00	4.44	-0.0155	0.00	0.00	0.06	-0.05	0.00	-0.00	-0.00	0.00	0.00
O=C[C@H](C)N	B:116	MET	ALA	-0.06	28.27	0.13	-3	18.25	6.68	23.20	28.61	-3.77	12.40	-0.03	-3.26	0.00	23.34	-0.00	0.00	0.00	-0.0155	0.00	0.00	0.04	-0.10	0.00	0.00	0.00	0.00	0.00
O=C[C@H](C)N	B:117	THR	ALA	-0.01	8.28	0.14	-2	11.62	5.17	15.07	10.16	-1.73	3.78	-1.95	1.53	0.00	4.61	0.24	0.00	3.69	-0.0155	0.00	0.00	-0.05	0.05	0.00	-0.00	-0.00	0.00	0.00
O=C[C@H](C)N	B:119	ILE	ALA	-0.02	28.79	-0.03	-2	17.96	-7.51	8.73	11.18	-7.47	7.39	-5.61	-2.21	0.00	19.09	0.01	0.00	0.00	-0.0155	0.00	0.00	0.00	-0.02	0.00	0.00	0.00	0.00	0.00
O=C[C@H](C)N	B:121	VAL	ALA	-0.00	7.22	-0.52	-1	43.02	-6.05	35.25	-1.69	-1.64	1.32	-5.51	-0.58	0.00	4.72	0.00	0.00	0.00	-0.0155	0.00	0.00	0.00	-0.00	0.00	-0.00	0.00	0.00	0.00
O=C[C@H](C)N	B:122	ASP	ALA	0.00	6.70	0.10	-2	15.67	0.81	14.76	47.51	0.43	3.77	148.10	-108.62	0.00	0.02	3.82	0.00	0.00	-0.0155	0.00	0.00	0.07	-0.07	0.00	0.00	0.00	0.00	0.00
O=C[C@H](C)N	B:123	ARG	ALA	-0.00	20.56	1.10	-4	-4.32	55.34	49.30	46.04	-6.37	8.02	-86.46	117.83	0.00	8.65	4.36	0.00	0.00	-0.0155	0.00	0.00	-0.03	0.02	0.00	0.00	0.00	0.00	0.00
O=C[C@H](C)N	B:124	TYR	ALA	0.00	19.83	0.42	-3	-8.22	36.83	26.88	27.21	0.27	4.96	9.65	-0.11	0.00	12.12	0.26	0.07	0.00	-0.0155	0.00	0.00	0.00	-0.00	0.00	0.00	-0.00	0.00	0.00
O=C[C@H](C)N	B:125	MET	ALA	-0.00	16.18	-0.49	-3	60.64	-17.77	41.15	15.13	-3.62	8.41	-0.31	-0.02	0.00	10.68	-0.01	0.00	0.00	-0.0155	0.00	0.00	-0.00	0.00	0.00	0.00	0.00	0.00	0.00
O=C[C@H](C)N	B:127	ILE	ALA	-0.00	14.45	-0.28	-2	36.29	-0.54	34.03	0.24	-8.48	5.00	-6.08	-1.06	0.00	10.86	-0.00	0.00	0.00	-0.0155	0.00	0.00	-0.00	-0.00	0.00	0.00	0.00	0.00	0.00
O=C[C@H](C)N	B:128	ILE	ALA	-0.00	15.41	-0.51	-2	30.04	-15.97	12.34	3.97	-8.75	6.77	-5.44	-1.11	0.00	12.49	-0.00	0.00	0.00	-0.0155	0.00	0.00	0.00	-0.00	0.00	0.00	0.00	0.00	0.00
O=C[C@H](C)N	B:129	HIE	ALA	-0.00	13.32	0.38	-2	5.10	10.26	13.63	22.13	-5.97	8.04	17.29	-2.29	0.00	4.14	0.86	0.08	0.00	-0.0155	0.00	0.00	0.00	-0.00	0.00	-0.00	-0.00	0.00	0.00
O=C[C@H](C)N	B:130	PRO	ALA	-0.00	2.38	1.23	0	21.51	-10.72	9.07	-30.79	-7.79	1.90	-28.10	-0.96	0.00	4.17	-0.01	0.00	0.00	-0.0155	-0.00	0.00	0.00	-0.00	0.00	0.00	0.00	0.00	0.00
O=C[C@H](C)N	B:131	LEU	ALA	0.00	2.99	-1.56	-2	21.69	-77.50	-57.54	-3.48	-2.95	0.75	-3.17	-0.58	0.00	2.47	0.00	0.00	0.00	-0.0155	-0.00	0.00	0.00	-0.00	0.00	-0.00	0.00	0.00	0.00
O=C[C@H](C)N	B:132	LYS	ALA	0.00	-3.92	1.70	-4	-85.35	52.34	-34.74	6.87	-2.56	3.20	-47.63	58.39	0.00	-5.13	0.60	0.00	0.00	-0.0155	0.00	0.00	0.00	-0.00	0.00	0.00	-0.00	0.00	0.00
O=C[C@H](C)N	B:133	PRO	ALA	0.00	0.11	1.55	0	22.73	-26.37	-5.37	-35.03	-7.55	1.25	-28.80	-0.91	0.00	0.99	-0.01	0.00	0.00	-0.0155	0.00	0.00	0.00	-0.00	0.00	-0.00	0.00	0.00	0.00
O=C[C@H](C)N	B:134	ARG	ALA	-0.00	0.85	2.82	-4	-105.49	120.02	12.81	30.09	-6.22	4.97	-81.66	105.12	0.00	7.87	0.00	0.00	0.00	-0.0155	0.00	0.00	-0.09	0.09	0.00	-0.00	0.00	0.00	0.00
O=C[C@H](C)N	B:135	LEU	ALA	-0.00	14.15	-0.05	-2	39.09	25.31	62.68	7.53	-4.54	6.80	-3.00	-1.67	0.00	9.94	0.00	0.00	0.00	-0.0155	0.00	0.00	-0.00	-0.00	0.00	0.00	0.00	0.00	0.00
O=C[C@H](C)N	B:136	SER	ALA	-0.00	-2.32	0.56	-2	-41.92	44.32	0.68	-0.28	5.66	0.01	-6.81	-1.57	0.00	-0.01	0.08	0.00	2.35	-0.0155	0.00	0.00	0.00	-0.00	0.00	0.00	0.00	0.00	0.00
O=C[C@H](C)N	B:138	LYS	ALA	-0.00	-6.59	2.65	-4	-146.99	69.93	-78.79	3.50	-0.00	1.55	-75.47	81.64	0.00	-4.21	-0.00	0.00	0.00	-0.0155	0.00	0.00	-0.11	0.10	0.00	0.00	0.00	0.00	0.00
O=C[C@H](C)N	B:139	VAL	ALA	-0.00	4.71	-0.88	-1	41.18	-33.83	5.62	-2.43	-1.89	1.92	-5.40	-0.76	0.00	3.70	-0.00	0.00	0.00	-0.0155	0.00	0.00	0.00	-0.00	0.00	-0.00	0.00	0.00	0.00
O=C[C@H](C)N	B:140	THR	ALA	-0.00	5.80	-0.10	-2	24.66	-13.17	9.77	9.73	-1.46	2.60	1.21	-1.52	0.00	5.33	0.26	0.00	3.31	-0.0155	0.00	0.00	-0.01	0.01	0.00	-0.00	-0.00	0.00	0.00
O=C[C@H](C)N	B:141	THR	ALA	0.00	1.07	0.63	-2	-40.19	50.89	9.85	4.60	-1.71	0.85	0.06	0.48	0.00	1.07	0.25	0.00	3.60	-0.0155	0.00	0.00	0.00	-0.00	0.00	0.00	-0.00	0.00	-0.00
O=C[C@H](C)N	B:142	GLY	ALA	0.00	-5.23	0.30	0	19.31	28.28	14.81	-1.18	3.36	-1.28	-0.93	0.29	0.00	-2.62	-0.00	0.00	0.00	-0.0155	0.00	-0.00	-0.01	0.01	0.00	0.00	0.00	0.00	0.00
O=C[C@H](C)N	B:143	VAL	ALA	-0.01	7.50	-0.35	-1	24.01	-12.06	11.06	-2.04	-2.40	1.46	-5.58	-0.65	0.00	5.14	0.00	0.00	0.00	-0.0155	0.00	0.00	0.00	-0.01	0.00	-0.00	0.00	0.00	0.00
O=C[C@H](C)N	B:144	ILE	ALA	-0.01	17.40	-0.42	-2	45.92	-17.66	26.54	0.89	-8.53	6.38	-5.99	-1.67	0.00	10.70	0.01	0.00	0.00	-0.0155	0.00	0.00	-0.00	-0.00	0.00	0.00	0.00	0.00	0.00
O=C[C@H](C)N	B:145	VAL	ALA	0.00	7.69	-1.03	-1	33.91	-41.46	-8.81	-4.51	-2.07	0.34	-5.39	-0.20	0.00	2.80	0.01	0.00	0.00	-0.0155	0.00	0.00	0.00	-0.00	0.00	-0.00	0.00	0.00	0.00
O=C[C@H](C)N	B:146	CYS	ALA	0.00	1.11	-0.38	-2	23.99	-34.05	-5.39	0.72	-0.50	0.60	-0.72	1.41	0.00	-0.08	0.00	0.00	0.00	-0.0155	0.00	0.00	0.03	-0.02	0.00	-0.00	0.00	0.00	0.00
O=C[C@H](C)N	B:147	ILE	ALA	-0.04	17.23	-0.09	-2	32.21	-3.99	26.50	2.16	-8.36	7.43	-6.02	-1.61	0.00	10.74	0.02	0.00	0.00	-0.0155	0.00	0.00	0.00	-0.04	0.00	0.00	0.00	0.00	0.00
O=C[C@H](C)N	B:148	TRP	ALA	-0.08	-0.35	1.04	-2	46.65	-1.28	43.65	8.88	0.89	2.62	2.48	-1.61	0.00	4.57	0.01	0.00	0.00	-0.0155	0.00	0.00	0.00	-0.09	0.00	0.00	0.00	0.00	0.00
O=C[C@H](C)N	B:149	SER	ALA	-0.02	-3.77	0.50	-2	-30.91	40.91	8.28	-0.61	-0.57	-0.65	-4.96	1.47	0.00	-0.12	0.26	0.00	3.99	-0.0155	0.00	0.00	0.01	-0.03	0.00	0.00	-0.00	0.00	-0.00
O=C[C@H](C)N	B:150	LEU	ALA	-0.04	8.78	-0.59	-2	27.80	-34.34	-8.27	-0.42	-2.23	2.51	-4.76	-1.30	0.00	5.40	0.00	0.00	0.00	-0.0155	0.00	0.00	-0.00	-0.04	0.00	0.00	0.00	0.00	0.00
O=C[C@H](C)N	B:152	ILE	ALA	-0.02	14.68	-0.19	-2	27.15	14.33	39.75	-1.67	-10.38	4.54	-5.58	-0.67	0.00	10.44	-0.00	0.00	0.00	-0.0155	0.00	0.00	0.00	-0.03	0.00	0.00	0.00	0.00	0.00
O=C[C@H](C)N	B:153	VAL	ALA	-0.01	4.95	-0.69	-1	27.11	-26.06	-0.68	-1.70	-2.46	1.02	-4.42	-0.81	0.00	4.99	0.00	0.00	0.00	-0.0155	0.00	0.00	0.01	-0.02	0.00	0.00	0.00	0.00	0.00
O=C[C@H](C)N	B:154	LEU	ALA	-0.14	10.77	0.15	-2	25.28	14.62	38.17	4.78	-3.29	5.52	-2.89	-3.30	0.00	8.88	-0.00	0.00	0.00	-0.0155	0.00	0.01	-0.00	-0.15	0.00	0.00	0.00	0.00	0.00
O=C[C@H](C)N	B:156	PHE	ALA	-0.00	4.19	-0.87	-2	62.44	-69.01	-8.29	6.93	1.38	0.25	-0.69	0.02	0.00	5.98	0.01	0.00	0.00	-0.0155	-0.00	0.01	-0.00	-0.01	0.00	0.00	0.00	0.00	0.00
O=C[C@H](C)N	B:157	PRO	ALA	0.14	-0.84	0.51	0	28.32	-14.21	12.39	-30.28	-11.51	3.48	-27.19	-1.09	0.00	5.88	0.00	0.00	0.00	-0.0155	0.00	0.01	-0.06	0.19	0.00	0.00	0.00	0.00	0.00
O=C[C@H](C)N	B:158	LEU	ALA	1.24	10.57	0.05	-2	34.94	11.87	45.08	7.36	-2.44	6.58	-4.49	-2.60	0.00	9.06	0.00	0.00	0.00	-0.0218	0.00	1.20	0.01	-1.39	0.00	1.42	0.00	0.00	0.00
O=C[C@H](C)N	B:159	CYS	ALA	0.38	0.93	-0.11	-2	28.34	-9.70	16.92	3.03	3.63	1.41	-1.54	-1.02	0.00	0.15	0.02	0.00	0.00	-0.0155	0.00	0.01	0.02	0.35	0.00	0.00	0.00	0.00	0.00
O=C[C@H](C)N	B:160	TYR	ALA	-0.09	1.51	1.11	-3	-106.51	99.00	-9.24	9.47	-1.22	1.80	3.23	-0.20	0.00	5.87	0.00	0.09	0.00	-0.0155	0.00	0.01	0.09	-0.19	0.00	0.00	0.00	0.00	0.00
O=C[C@H](C)N	B:161	PHE	ALA	-0.16	14.85	-0.78	-2	55.80	-1.07	53.01	13.91	-0.96	4.34	0.32	-2.11	0.00	11.44	0.00	1.04	0.00	-0.0155	0.00	0.02	-0.02	-0.15	0.00	0.00	0.00	-0.00	0.00
O=C[C@H](C)N	B:162	SER	ALA	-0.30	1.88	-0.11	-2	29.04	-13.57	13.75	3.92	4.66	-0.45	-1.56	-0.93	0.00	0.01	0.02	0.00	2.47	-0.0155	0.00	0.03	0.43	-0.75	0.00	0.00	0.00	0.00	0.00
O=C[C@H](C)N	B:163	THR	ALA	0.01	5.09	0.40	-2	-20.66	37.21	14.83	8.81	1.08	1.67	1.10	-1.56	0.00	1.69	0.25	0.00	4.58	-0.0155	0.00	0.02	-0.49	0.47	0.00	0.00	-0.00	0.00	0.00
O=C[C@H](C)N	B:164	THR	ALA	0.02	1.04	0.35	-2	-12.31	33.13	25.28	6.94	-2.29	3.17	4.18	-4.45	0.00	2.53	0.01	0.00	3.77	-0.0155	0.00	0.01	0.13	-0.12	0.00	0.00	0.00	0.00	0.00
O=C[C@H](C)N	B:165	GLN	ALA	8.85	10.42	0.31	-3	21.71	5.75	25.73	52.66	-2.20	7.31	35.74	-3.08	0.00	3.19	0.00	2.83	0.00	-0.0001	0.00	0.87	10.63	-3.17	0.00	0.18	0.34	0.00	0.00
O=C[C@H](C)N	B:166	THR	ALA	0.10	4.28	0.25	-2	-16.59	37.32	19.00	6.83	6.32	0.83	-3.10	-1.73	0.00	1.68	0.20	0.00	2.54	-0.0180	0.00	0.01	-0.02	0.10	0.00	0.00	-0.00	0.00	0.00
O=C[C@H](C)N	B:167	LYS	ALA	0.38	0.22	1.28	-4	-43.55	33.54	-11.74	9.45	-4.27	4.28	-22.68	35.95	0.00	-5.89	1.68	0.00	0.00	-0.0180	0.00	0.01	9.74	-9.37	0.00	-0.00	0.00	0.00	0.00
O=C[C@H](C)N	B:168	ARG	ALA	0.36	3.43	3.33	-4	-160.09	86.65	-75.17	27.98	-6.09	1.89	-36.10	65.52	0.00	2.40	0.01	0.00	0.00	-0.0180	0.00	0.01	14.45	-14.10	0.00	0.00	0.00	0.00	0.00
O=C[C@H](C)N	B:169	THR	ALA	1.56	4.59	0.31	-2	-5.02	31.08	24.34	8.28	-2.75	1.07	1.12	0.29	0.00	3.42	0.35	0.00	3.22	-0.0174	0.00	0.83	0.49	-0.40	0.00	0.64	0.00	0.00	-0.00
O=C[C@H](C)N	B:170	ILE	ALA	2.88	2.88	-1.08	-2	53.32	-36.57	15.02	-7.97	-14.09	-0.52	-1.35	-1.68	0.00	6.80	-0.00	0.00	0.00	-0.0126	0.00	1.39	0.09	-0.38	0.00	1.78	0.00	0.00	0.00
O=C[C@H](C)N	B:171	PRO	ALA	0.05	-4.69	1.63	0	31.16	-29.66	-0.23	-36.66	-11.32	-0.51	-26.20	-1.55	0.00	2.86	-0.00	0.00	0.00	-0.0180	-0.00	0.03	0.07	-0.05	0.00	-0.00	0.00	0.00	0.00
O=C[C@H](C)N	B:172	GLN	ALA	0.01	0.36	1.41	-3	-55.93	48.17	-9.48	40.78	-2.27	2.50	34.06	3.30	0.00	2.38	0.78	0.00	0.02	-0.0180	0.00	0.05	0.46	-0.50	0.00	-0.00	0.00	0.00	0.00
O=C[C@H](C)N	B:173	ARG	ALA	7.17	12.63	0.01	-4	41.84	0.65	40.87	41.05	-7.08	2.22	-23.25	49.47	0.00	10.71	1.81	0.00	0.00	-0.0138	-0.00	1.51	31.24	-29.92	0.00	2.96	0.62	0.75	0.00
O=C[C@H](C)N	B:174	THR	ALA	0.11	3.81	0.07	-2	14.51	13.68	26.47	7.43	-0.48	2.11	3.75	-2.77	0.00	1.31	0.29	0.00	3.11	-0.0193	0.00	0.01	0.00	0.09	0.00	-0.00	0.00	0.00	0.00
O=C[C@H](C)N	B:175	ILE	ALA	5.66	13.62	-0.07	-2	32.61	-11.95	18.93	0.82	-11.78	4.58	-6.17	-3.91	0.00	12.44	-0.01	0.00	0.00	-0.0261	0.00	2.65	-0.16	0.32	0.00	2.85	0.00	0.00	0.00
O=C[C@H](C)N	B:176	CYS	ALA	-0.13	-0.36	-0.09	-2	32.58	-12.50	19.32	1.33	-2.65	3.26	4.84	-4.02	0.00	0.03	0.00	0.00	0.00	-0.0193	0.00	0.02	-0.28	0.12	0.00	-0.00	0.00	0.00	0.00
O=C[C@H](C)N	B:177	TYR	ALA	8.84	13.12	0.51	-3	4.68	49.41	52.37	20.19	0.32	1.47	5.09	-1.41	0.00	3.91	-0.00	1.98	0.00	-0.0364	0.00	6.59	0.25	-1.28	0.00	3.27	0.01	0.00	0.00
O=C[C@H](C)N	B:178	VAL	ALA	0.13	5.91	-0.17	-1	39.27	7.00	44.55	-0.35	-2.98	3.54	-3.50	-3.15	0.00	5.62	-0.00	0.00	0.00	-0.0189	0.00	0.41	-0.01	-0.49	0.00	0.21	0.00	0.00	0.00
O=C[C@H](C)N	B:180	TRP	ALA	-0.46	25.96	0.45	-2	72.74	30.13	101.15	37.06	-0.88	15.62	8.67	-4.86	0.00	18.34	0.00	0.62	0.00	-0.0191	0.00	0.10	-0.16	-0.41	0.00	-0.00	0.00	-0.00	0.00
O=C[C@H](C)N	B:181	PRO	ALA	0.03	4.04	1.01	0	34.55	-10.00	22.82	-28.39	-6.92	1.55	-26.68	-0.97	0.00	4.60	0.00	0.00	0.00	-0.0191	-0.00	0.00	0.11	-0.08	0.00	-0.00	0.00	0.00	0.00
O=C[C@H](C)N	B:182	ASN	ALA	-0.03	-3.17	2.88	-2	-130.47	109.23	-22.96	38.75	1.51	0.27	32.52	4.40	0.00	0.01	-0.00	0.00	0.07	0.0032	0.00	0.00	-0.51	0.48	0.00	0.00	0.00	0.00	0.00
O=C[C@H](C)N	B:183	MET	ALA	-0.01	1.28	-0.74	-3	59.47	-89.89	-32.15	0.99	-0.86	4.15	-6.33	1.24	0.00	2.81	-0.01	0.00	0.00	-0.0058	0.00	0.00	0.18	-0.19	0.00	0.00	0.00	0.00	0.00
O=C[C@H](C)N	B:184	LYS	ALA	0.64	-6.12	2.20	-4	-110.30	65.48	-46.54	4.62	-2.30	2.39	-36.31	44.89	0.00	-4.69	-0.00	0.00	0.00	-0.0058	0.00	0.09	17.28	-16.73	0.00	-0.00	0.00	0.00	0.00
O=C[C@H](C)N	B:185	ASP	ALA	-0.39	6.85	0.59	-2	3.56	17.12	18.96	45.94	6.12	2.20	67.38	-32.56	0.00	-0.03	3.22	0.00	0.00	-0.0058	0.00	0.00	-13.79	13.40	0.00	0.00	0.00	0.00	0.00
O=C[C@H](C)N	B:186	ASP	ALA	-0.40	-2.31	1.01	-2	-21.06	33.12	10.34	36.33	6.11	2.37	48.31	-19.97	0.00	-0.07	-0.01	0.00	0.00	-0.0058	0.00	0.00	-12.44	12.03	0.00	-0.00	0.00	0.00	0.00
O=C[C@H](C)N	B:187	SER	ALA	-0.08	-2.07	-0.04	-2	29.47	-5.59	22.16	-1.01	5.02	1.54	-8.95	-0.97	0.00	-0.04	0.01	0.00	2.46	-0.0058	0.00	0.01	-0.33	0.25	0.00	-0.00	0.00	0.00	-0.00
O=C[C@H](C)N	B:188	PHE	ALA	-0.04	2.51	-0.21	-2	48.43	-35.86	44.42	1.41	0.72	0.24	-3.26	-0.99	0.00	4.73	0.00	0.00	0.00	-0.0058	0.00	0.04	-0.02	-0.05	0.00	0.00	0.00	0.00	0.00
O=C[C@H](C)N	B:189	MET	ALA	-0.04	7.34	-0.63	-3	62.76	-68.93	-7.63	6.18	-2.27	3.94	-1.08	0.72	0.00	4.91	0.00	0.00	0.00	-0.0058	0.00	0.00	0.17	-0.21	0.00	-0.00	0.00	0.00	0.00
O=C[C@H](C)N	B:190	TYR	ALA	-0.55	26.15	0.36	-3	18.82	39.93	57.29	32.00	-0.81	6.52	15.74	-3.13	0.00	13.70	0.41	0.11	0.00	-0.0058	0.00	0.20	-0.05	-0.71	0.00	0.00	-0.00	0.00	0.00
O=C[C@H](C)N	B:191	HID	ALA	-0.60	1.96	0.45	-2	41.01	32.47	72.02	7.82	-4.75	9.46	2.22	-2.21	0.00	3.22	-0.00	0.49	0.00	0.0234	0.00	0.43	0.70	-2.06	0.00	0.33	0.00	-0.00	0.00
O=C[C@H](C)N	B:192	ILE	ALA	-0.07	9.14	-0.79	-2	41.21	-31.43	8.32	-7.17	-7.22	1.75	-5.82	-0.81	0.00	5.00	0.01	0.00	0.00	-0.0058	-0.00	0.01	0.00	-0.09	0.00	0.00	0.00	0.00	0.00
O=C[C@H](C)N	B:193	ILE	ALA	-0.04	10.56	-0.84	-2	44.82	-33.66	9.70	-6.48	-7.60	1.73	-5.87	-0.83	0.00	6.11	0.01	0.00	0.00	-0.0058	0.00	0.01	-0.01	-0.04	0.00	0.00	0.00	0.00	0.00
O=C[C@H](C)N	B:194	VAL	ALA	1.20	11.95	0.01	-1	42.62	-3.65	37.50	1.61	-2.07	2.83	-5.48	-2.42	0.00	7.54	0.01	0.00	0.00	-0.0147	0.00	0.55	-0.09	-0.43	0.00	1.17	0.00	0.00	0.00
O=C[C@H](C)N	B:195	THR	ALA	2.02	10.12	-0.07	-2	42.45	-0.68	40.31	11.59	0.22	2.50	-1.06	0.49	0.00	3.40	0.26	0.00	3.76	-0.0057	0.00	0.71	0.20	-0.06	0.00	1.17	-0.00	0.00	0.00
O=C[C@H](C)N	B:196	VAL	ALA	-0.04	7.31	-0.27	-1	42.24	-11.14	29.64	-0.67	-2.42	2.00	-6.09	-0.72	0.00	6.59	0.01	0.00	0.00	-0.0058	-0.00	0.01	-0.00	-0.05	0.00	-0.00	0.00	0.00	0.00
O=C[C@H](C)N	B:197	LEU	ALA	-0.08	10.16	-0.10	-2	45.52	-10.48	33.58	5.06	-2.57	4.35	-3.56	-1.50	0.00	8.42	-0.00	0.00	0.00	-0.0058	-0.00	0.01	-0.01	-0.08	0.00	0.00	-0.00	0.00	0.00
O=C[C@H](C)N	B:198	VAL	ALA	0.79	7.99	-0.12	-1	42.74	-8.54	32.74	1.81	-2.82	3.40	-6.09	-1.92	0.00	8.45	0.00	0.00	0.00	-0.0094	-0.00	0.36	0.01	-0.25	0.00	0.67	0.00	0.00	0.00
O=C[C@H](C)N	B:199	TYR	ALA	-0.07	13.61	0.78	-3	22.22	63.10	83.86	23.12	0.40	8.21	3.93	-1.23	0.00	11.76	0.03	0.09	0.00	-0.0058	0.00	0.02	-0.12	0.02	0.00	-0.00	-0.00	0.00	0.00
O=C[C@H](C)N	B:200	VAL	ALA	-0.03	7.29	-0.60	-1	49.99	-26.91	21.62	0.99	-1.55	2.76	-5.12	-0.43	0.00	5.35	0.00	0.00	0.00	-0.0058	0.00	0.01	0.00	-0.04	0.00	0.00	0.00	0.00	0.00
O=C[C@H](C)N	B:201	LEU	ALA	-0.01	8.69	-0.50	-2	45.77	-36.38	7.92	3.12	-1.81	2.20	-2.97	-0.52	0.00	6.22	0.01	0.00	0.00	-0.0058	0.00	0.00	-0.00	-0.00	0.00	0.00	0.00	0.00	0.00
O=C[C@H](C)N	B:202	PRO	ALA	-0.02	-43.44	-0.16	0	41.16	-19.82	19.88	-74.83	-59.69	4.42	-29.43	-0.34	0.00	10.26	-0.04	0.00	0.00	-0.0058	0.00	0.00	-0.02	-0.00	0.00	-0.00	-0.00	0.00	0.00
O=C[C@H](C)N	B:203	LEU	ALA	-0.04	11.61	-0.26	-2	49.55	-14.73	33.85	6.35	-2.12	5.83	-4.42	-0.94	0.00	8.04	0.00	0.00	0.00	-0.0058	-0.00	0.00	0.00	-0.04	0.00	-0.00	0.00	0.00	0.00
O=C[C@H](C)N	B:204	VAL	ALA	-0.01	3.78	-0.56	-1	41.15	-22.18	17.56	-3.09	-2.58	1.18	-5.57	-0.42	0.00	4.30	0.01	0.00	0.00	-0.0058	0.00	0.00	0.00	-0.01	0.00	0.00	0.00	0.00	0.00
O=C[C@H](C)N	B:205	VAL	ALA	-0.00	5.34	-0.61	-1	56.31	-24.96	29.89	-1.14	-1.87	1.71	-5.63	-0.27	0.00	4.92	0.01	0.00	0.00	-0.0058	0.00	0.00	-0.00	-0.00	0.00	0.00	0.00	0.00	0.00
O=C[C@H](C)N	B:206	MET	ALA	-0.05	29.42	-0.05	-3	41.33	-10.03	29.84	28.63	-1.97	11.72	3.11	-4.75	0.00	20.57	0.00	0.00	0.00	-0.0058	0.00	0.00	0.04	-0.09	0.00	0.00	0.00	0.00	0.00
O=C[C@H](C)N	B:207	GLY	ALA	0.00	-3.32	0.15	0	40.03	17.91	21.34	-1.18	3.40	-1.22	-0.79	0.39	0.00	-2.96	-0.00	0.00	0.00	-0.0058	0.00	-0.00	-0.00	0.00	0.00	0.00	0.00	0.00	0.00
O=C[C@H](C)N	B:208	ILE	ALA	-0.00	6.80	-0.79	-2	42.69	-38.25	3.68	-7.29	-7.24	1.56	-5.65	-0.54	0.00	4.56	0.01	0.00	0.00	-0.0058	0.00	0.00	-0.00	-0.00	0.00	-0.00	0.00	0.00	0.00
O=C[C@H](C)N	B:209	THR	ALA	0.00	7.41	0.06	-2	31.30	-2.12	27.72	11.01	-1.96	2.18	1.73	0.70	0.00	4.49	0.24	0.00	3.63	-0.0058	0.00	0.00	0.00	-0.00	0.00	0.00	0.00	0.00	0.00
O=C[C@H](C)N	B:210	TYR	ALA	-0.01	22.57	0.43	-3	39.14	45.62	83.48	30.52	-1.11	11.68	10.05	-5.54	0.00	15.34	0.11	0.00	0.00	-0.0058	-0.00	0.00	0.02	-0.04	0.00	-0.00	0.00	0.00	0.00
O=C[C@H](C)N	B:211	THR	ALA	0.00	3.59	0.57	-2	-36.73	41.56	7.35	6.98	-1.49	-0.61	0.61	2.00	0.00	1.98	0.24	0.00	4.25	-0.0058	0.00	0.00	-0.01	0.01	0.00	0.00	0.00	0.00	0.00
O=C[C@H](C)N	B:212	ILE	ALA	0.00	7.74	-0.63	-2	61.43	-31.41	27.32	-3.71	-7.15	2.70	-5.38	-1.09	0.00	7.20	0.01	0.00	0.00	-0.0058	0.00	0.00	0.00	0.00	0.00	0.00	0.00	0.00	0.00
O=C[C@H](C)N	B:213	VAL	ALA	0.00	17.04	-0.18	-1	44.92	-19.64	22.58	8.94	-1.83	5.32	-5.62	-0.03	0.00	11.08	0.02	0.00	0.00	-0.0058	0.00	0.00	-0.00	0.00	0.00	-0.00	-0.00	0.00	0.00
O=C[C@H](C)N	B:214	GLY	ALA	0.00	-3.90	-0.01	0	39.03	-7.75	14.04	-1.29	3.41	-0.73	-0.62	0.00	0.00	-3.36	-0.01	0.00	0.00	-0.0058	0.00	-0.00	0.00	0.00	0.00	0.00	0.00	0.00	0.00
O=C[C@H](C)N	B:215	LEU	ALA	-0.00	6.08	-1.23	-2	59.69	-78.13	-20.75	-1.28	-3.19	2.27	-3.40	-0.40	0.00	3.44	0.00	0.00	0.00	-0.0058	0.00	0.00	0.00	-0.00	0.00	-0.00	0.00	0.00	0.00
O=C[C@H](C)N	B:216	THR	ALA	0.00	3.50	0.61	-2	-23.49	44.63	19.20	6.36	-1.02	0.04	-1.85	2.35	0.00	2.92	0.25	0.00	3.67	-0.0058	0.00	0.00	-0.00	0.00	0.00	0.00	0.00	0.00	0.00
O=C[C@H](C)N	B:217	LEU	ALA	-0.00	22.35	-0.14	-2	47.60	-15.06	29.85	14.76	-2.81	9.05	-3.98	-0.64	0.00	13.13	0.02	0.00	0.00	-0.0058	0.00	0.00	-0.00	-0.00	0.00	-0.00	0.00	0.00	0.00
O=C[C@H](C)N	B:218	TRP	ALA	-0.00	15.08	0.08	-2	111.46	-76.52	38.53	19.78	-0.77	7.81	5.29	-0.44	0.00	7.87	0.02	0.00	0.00	-0.0058	0.00	0.00	-0.00	0.00	0.00	-0.00	0.00	0.00	0.00
O=C[C@H](C)N	B:219	GLY	ALA	0.00	9.91	0.22	0	42.97	22.80	22.71	8.35	7.10	2.73	-0.62	0.79	0.00	-1.63	-0.01	0.00	0.00	-0.0058	0.00	-0.00	-0.00	0.00	0.00	0.00	0.00	0.00	0.00
O=C[C@H](C)N	B:220	GLY	ALA	0.00	4.85	0.51	0	21.28	30.51	-5.35	3.61	6.06	-0.28	-1.64	1.21	0.00	-1.74	0.00	0.00	0.00	-0.0058	0.00	-0.00	0.00	-0.00	0.00	0.00	0.00	0.00	0.00
O=C[C@H](C)N	B:221	GLU	ALA	0.00	5.87	1.90	-3	-50.76	67.12	14.38	30.64	-4.95	2.41	57.10	-27.41	0.00	1.90	1.60	0.00	0.00	-0.0058	0.00	-0.00	-0.00	0.00	0.00	0.00	0.00	0.00	0.00
O=C[C@H](C)N	B:222	ILE	ALA	0.00	-2.15	-1.94	-2	63.01	-79.82	-17.65	-13.13	-12.13	-0.08	-2.11	-2.16	0.00	3.31	0.04	0.00	0.00	-0.0058	0.00	0.00	-0.00	0.00	0.00	0.00	0.00	0.00	0.00
O=C[C@H](C)N	B:223	PRO	ALA	-0.00	0.93	1.66	0	49.28	-42.99	2.75	-32.01	-8.80	-0.39	-23.69	-1.29	0.00	2.16	0.00	0.00	0.00	-0.0058	0.00	0.00	0.00	-0.00	0.00	0.00	0.00	0.00	0.00
O=C[C@H](C)N	B:224	GLY	ALA	-0.00	-3.37	0.25	0	32.69	13.35	7.19	0.21	3.55	-1.92	0.07	0.66	0.00	-2.14	-0.00	0.00	0.00	-0.0058	0.00	0.00	0.00	-0.00	0.00	0.00	0.00	0.00	0.00
O=C[C@H](C)N	B:225	ASP	ALA	-0.00	1.86	2.92	-2	-108.59	108.91	-2.00	40.03	6.12	-0.38	54.36	-20.37	0.00	-0.02	0.33	0.00	0.00	-0.0058	0.00	0.00	0.00	-0.00	0.00	-0.00	0.00	0.00	0.00
O=C[C@H](C)N	B:226	SER	ALA	0.00	0.05	0.39	-2	-10.60	36.60	22.98	1.13	3.51	-0.21	-3.93	-0.96	0.00	-0.03	0.27	0.00	2.47	-0.0058	0.00	0.00	0.00	0.00	0.00	-0.00	0.00	0.00	0.00
O=C[C@H](C)N	B:227	SER	ALA	0.00	0.60	0.61	-2	-26.97	56.07	28.67	1.57	-2.32	-0.13	-2.83	1.90	0.00	0.08	0.30	0.00	4.58	-0.0058	0.00	0.00	-0.00	0.00	0.00	-0.00	0.00	0.00	0.00
O=C[C@H](C)N	B:228	ASP	ALA	0.00	10.31	0.66	-2	11.12	20.71	27.97	48.50	-0.08	1.47	135.45	-95.27	0.00	0.08	6.85	0.00	0.00	-0.0058	0.00	-0.00	-0.00	0.00	0.00	0.00	0.00	0.00	0.00
O=C[C@H](C)N	B:229	ASN	ALA	0.00	0.46	1.75	-2	-44.28	54.70	9.90	41.92	2.40	0.53	34.44	-0.21	0.00	-0.17	0.23	0.00	4.70	-0.0058	-0.00	0.00	0.00	0.00	0.00	0.00	0.00	0.00	0.00
O=C[C@H](C)N	B:230	TYR	ALA	0.00	5.62	-0.07	-3	-2.27	33.95	29.46	11.67	-1.14	0.75	6.25	0.81	0.00	4.25	0.76	0.00	0.00	-0.0058	-0.00	-0.00	0.00	0.00	0.00	0.00	0.00	0.00	0.00
O=C[C@H](C)N	B:231	HIE	ALA	-0.00	6.10	1.07	-2	-49.53	20.47	-23.66	12.44	-5.70	2.68	17.54	-4.15	0.00	0.91	0.35	0.80	0.00	-0.0058	0.00	-0.00	0.00	-0.00	0.00	0.00	0.00	0.00	0.00
O=C[C@H](C)N	B:232	GLY	ALA	-0.00	-1.07	0.36	0	41.59	24.96	35.03	0.05	3.59	-1.17	-0.84	0.79	0.00	-2.33	-0.00	0.00	0.00	-0.0058	0.00	-0.00	-0.00	-0.00	0.00	0.00	0.00	0.00	0.00
O=C[C@H](C)N	B:233	GLN	ALA	0.00	1.92	1.65	-3	-42.11	53.32	8.25	42.36	-3.26	3.12	43.98	-3.60	0.00	2.10	-0.01	0.00	0.03	-0.0058	0.00	-0.00	0.00	0.00	0.00	0.00	0.00	0.00	0.00
O=C[C@H](C)N	B:234	LEU	ALA	-0.00	9.89	-0.55	-2	79.92	-31.85	48.17	4.77	-2.53	5.83	-3.23	-1.79	0.00	6.49	-0.00	0.00	0.00	-0.0058	0.00	0.00	-0.00	-0.00	0.00	0.00	0.00	0.00	0.00
O=C[C@H](C)N	B:235	ARG	ALA	-0.00	9.99	0.84	-4	-2.83	16.72	16.41	37.15	-5.61	4.21	-64.75	95.39	0.00	3.43	4.48	0.00	0.00	-0.0058	0.00	0.00	-0.04	0.04	0.00	0.00	-0.00	0.00	0.00
O=C[C@H](C)N	B:237	LYS	ALA	-0.00	-1.97	0.83	-4	13.56	27.46	36.70	7.12	-1.29	5.52	-73.04	82.78	0.00	-7.56	0.71	0.00	0.00	-0.0058	0.00	0.00	-0.03	0.03	0.00	-0.00	0.00	0.00	0.00
O=C[C@H](C)N	B:238	ARG	ALA	-0.00	32.21	-0.09	-4	63.96	11.65	73.65	57.43	-5.54	10.70	-51.44	86.04	0.00	11.42	6.24	0.00	0.00	-0.0058	0.00	0.00	-0.04	0.03	0.00	-0.00	-0.00	0.00	0.00
O=C[C@H](C)N	B:239	LYS	ALA	-0.00	-3.29	1.77	-4	-35.76	62.18	21.81	5.91	0.18	2.73	-93.34	99.90	0.00	-3.74	0.18	0.00	0.00	-0.0058	0.00	0.00	0.02	-0.02	0.00	-0.00	0.00	0.00	0.00
O=C[C@H](C)N	B:240	VAL	ALA	-0.00	3.48	-0.88	-1	80.41	-27.50	48.32	-3.53	-1.56	1.19	-5.53	-0.70	0.00	3.05	0.01	0.00	0.00	-0.0058	-0.00	0.00	-0.00	-0.00	0.00	0.00	0.00	0.00	0.00
O=C[C@H](C)N	B:241	VAL	ALA	-0.00	11.30	-0.22	-1	61.31	-18.39	39.15	3.47	-2.08	4.02	-5.50	-0.60	0.00	7.62	0.01	0.00	0.00	-0.0058	0.00	0.00	0.00	-0.00	0.00	0.00	0.00	0.00	0.00
O=C[C@H](C)N	B:242	LYS	ALA	-0.00	-5.60	1.54	-4	-62.64	45.87	-21.37	3.82	1.11	3.05	-88.37	94.29	0.00	-6.26	0.00	0.00	0.00	-0.0058	0.00	0.00	-0.05	0.05	0.00	0.00	0.00	0.00	0.00
O=C[C@H](C)N	B:243	MET	ALA	-0.01	31.56	-0.17	-3	63.20	-13.42	45.18	29.67	-1.38	10.54	5.71	-3.89	0.00	18.71	0.01	0.00	0.00	-0.0058	-0.00	0.00	-0.00	-0.01	0.00	0.00	0.00	0.00	0.00
O=C[C@H](C)N	B:244	MET	ALA	-0.01	22.93	-0.03	-3	61.06	-9.17	47.29	22.91	-3.36	7.99	-3.32	1.59	0.00	20.01	0.01	0.00	0.00	-0.0058	0.00	0.00	-0.03	0.02	0.00	0.00	0.00	0.00	0.00
O=C[C@H](C)N	B:245	ILE	ALA	-0.01	13.71	-0.62	-2	69.84	-33.26	33.54	-2.66	-7.22	4.10	-5.54	-1.38	0.00	7.38	0.01	0.00	0.00	-0.0058	0.00	0.00	0.00	-0.01	0.00	0.00	0.00	0.00	0.00
O=C[C@H](C)N	B:246	VAL	ALA	0.01	10.37	-0.57	-1	64.47	-30.53	29.33	0.25	-1.89	1.69	-5.48	-0.03	0.00	5.94	0.01	0.00	0.00	-0.0058	0.00	0.00	0.00	0.01	0.00	0.00	0.00	0.00	0.00
O=C[C@H](C)N	B:247	VAL	ALA	-0.04	22.35	-0.19	-1	54.07	-25.07	24.40	9.42	-2.27	5.58	-4.99	-1.17	0.00	12.29	0.01	0.00	0.00	-0.0058	0.00	0.00	-0.00	-0.03	0.00	0.00	0.00	0.00	0.00
O=C[C@H](C)N	B:248	VAL	ALA	-0.04	15.65	-0.17	-1	55.06	-19.45	32.02	5.59	-1.77	3.69	-5.24	-1.48	0.00	10.40	0.01	0.00	0.00	-0.0058	-0.00	0.00	-0.00	-0.04	0.00	0.00	0.00	0.00	0.00
O=C[C@H](C)N	B:249	VAL	ALA	-0.00	7.09	-0.57	-1	55.96	-28.74	22.61	-2.96	-2.56	0.96	-5.68	-0.39	0.00	4.71	0.00	0.00	0.00	-0.0058	0.00	0.00	-0.00	0.00	0.00	-0.00	0.00	0.00	0.00
O=C[C@H](C)N	B:250	THR	ALA	-0.01	5.06	0.09	-2	39.92	-1.05	34.26	9.65	0.49	3.93	-1.90	-0.94	0.00	3.71	0.29	0.00	4.09	-0.0058	0.00	0.00	0.03	-0.04	0.00	-0.00	0.00	0.00	0.00
O=C[C@H](C)N	B:251	PHE	ALA	-0.21	12.97	0.00	-2	70.91	7.39	73.69	10.57	-0.99	6.65	-2.17	-6.95	0.00	13.56	0.00	0.67	0.00	-0.0058	0.00	0.00	0.03	-0.25	0.00	-0.00	-0.00	0.00	0.00
NC(=[NH2+])NCCC[C@@H](C=O)N	B:251	PHE	ARG	-7.65	-17.46	-0.21	2	54.28	-26.29	23.39	-45.02	8.91	-5.04	81.46	-122.20	0.00	2.33	-3.36	0.52	0.00	-0.0058	0.00	-0.00	-8.85	1.21	0.00	-0.00	-0.00	0.00	0.00
[O-]C(=O)C[C@@H](C=O)N	B:251	PHE	ASP	0.17	27.62	-0.21	0	55.75	-24.61	26.54	-12.33	-5.78	1.03	-71.96	50.01	0.00	13.55	-0.02	0.67	0.00	-0.0058	0.00	0.00	9.17	-9.01	0.00	-0.00	-0.00	0.00	0.00
[O-]C(=O)CC[C@@H](C=O)N	B:251	PHE	GLU	0.19	20.36	-0.24	1	59.63	-24.98	30.04	-6.44	4.88	-2.97	-73.83	54.60	0.00	10.02	-0.01	0.67	0.00	-0.0058	0.00	0.00	7.71	-7.52	0.00	-0.00	-0.00	0.00	0.00
O=C[C@@H](N)Cc1c[nH]cn1	B:251	PHE	HIE	-0.09	5.64	-0.21	0	54.87	-25.55	24.71	-4.61	4.02	-5.75	-6.40	-4.36	0.00	9.79	-0.01	-1.81	0.00	-0.0058	0.00	0.00	0.05	-0.13	0.00	-0.00	-0.00	-0.00	0.00
O=C[C@@H](N)CCCC[NH3+]	B:251	PHE	LYS	-0.44	15.92	-0.21	2	54.76	-25.62	24.54	4.14	2.44	-2.54	81.98	-98.90	0.00	21.03	-0.10	0.67	0.00	-0.0058	0.00	0.00	-5.91	5.46	0.00	-0.00	-0.00	0.00	0.00
O=C[C@@H](N)Cc1c[nH]c(c12)cccc2	B:251	PHE	TRP	-0.85	34.41	-0.23	0	56.58	-26.20	25.77	25.76	23.18	12.50	-3.09	-1.71	0.00	-4.83	-0.03	0.58	0.00	-0.0058	0.00	-0.00	0.08	-0.93	0.00	-0.00	-0.00	0.00	0.00
O=C[C@H](C)N	B:253	LEU	ALA	-0.01	7.30	-0.70	-2	56.19	-49.69	1.90	0.25	-2.63	2.60	-3.49	-0.74	0.00	4.53	-0.00	0.00	0.00	-0.0058	0.00	0.00	0.00	-0.02	0.00	0.00	0.00	0.00	0.00
O=C[C@H](C)N	B:254	CYS	ALA	0.05	1.37	-0.19	-2	58.00	-23.50	29.90	3.97	-0.74	4.68	0.60	-0.64	0.00	0.02	0.00	0.00	0.00	-0.0058	0.00	0.00	0.03	0.01	0.00	-0.00	0.00	0.00	0.00
O=C[C@H](C)N	B:255	TRP	ALA	-0.39	21.29	0.75	-2	78.59	58.83	132.82	29.16	-1.51	14.01	6.65	-6.32	0.00	16.45	0.24	0.03	0.00	-0.0058	0.00	0.06	0.00	-0.46	0.00	0.00	0.00	0.00	0.00
O=C[C@H](C)N	B:256	LEU	ALA	-0.06	8.11	-0.61	-2	69.36	-39.73	25.03	3.62	-2.11	3.40	-3.04	-0.97	0.00	6.39	0.01	0.00	0.00	-0.0058	0.00	0.01	-0.01	-0.05	0.00	0.00	0.00	0.00	0.00
O=C[C@H](C)N	B:257	PRO	ALA	0.02	4.53	0.30	0	54.09	-22.18	27.31	-28.82	-9.51	1.93	-28.56	-0.45	0.00	7.78	-0.02	0.00	0.00	-0.0058	0.00	0.01	-0.06	0.07	0.00	0.00	0.00	0.00	0.00
O=C[C@H](C)N	B:258	TYR	ALA	9.33	10.98	0.41	-3	41.63	57.54	94.57	20.32	-2.74	4.35	3.12	-2.22	0.00	8.43	0.05	0.00	0.00	-0.0082	0.00	1.53	8.77	-3.77	0.00	2.57	0.23	0.00	0.00
O=C[C@H](C)N	B:259	HID	ALA	0.11	5.37	0.69	-2	34.32	21.80	51.52	13.27	-2.91	9.30	1.88	0.78	0.00	4.01	0.01	0.09	0.00	-0.0092	0.00	0.07	0.52	-0.48	0.00	-0.00	0.00	0.00	0.00
O=C[C@H](C)N	B:260	VAL	ALA	-0.02	4.07	-0.96	-1	59.85	-45.75	9.50	-3.95	-2.12	0.87	-5.61	-0.65	0.00	3.57	0.00	0.00	0.00	-0.0091	0.00	0.01	-0.01	-0.02	0.00	-0.00	0.00	0.00	0.00
O=C[C@H](C)N	B:261	TYR	ALA	0.23	11.77	0.80	-3	41.63	59.42	104.25	17.79	0.09	5.84	5.22	-2.77	0.00	9.17	0.00	0.01	0.00	0.0019	0.00	1.27	-0.49	-1.16	0.00	0.61	0.00	0.00	0.00
O=C[C@H](C)N	B:262	PHE	ALA	6.07	10.31	-0.17	-2	81.97	9.53	95.45	6.09	-0.97	1.57	-3.16	-2.02	0.00	3.98	-0.01	0.63	0.00	0.0100	-0.00	4.24	-0.67	-2.40	0.00	4.90	0.00	0.00	0.00
O=C[C@H](C)N	B:263	ILE	ALA	-0.16	9.95	-0.46	-2	70.16	-8.94	57.19	-5.74	-8.64	3.72	-5.51	-1.42	0.00	6.27	0.00	0.00	0.00	-0.0097	0.00	0.06	-0.01	-0.21	0.00	0.00	0.00	0.00	0.00
O=C[C@H](C)N	B:265	THR	ALA	1.09	9.27	0.28	-2	25.96	22.85	51.34	9.48	1.79	0.56	-0.84	0.35	0.00	1.66	0.25	0.00	4.63	-0.0030	0.00	0.59	0.14	-0.09	0.00	0.44	-0.00	0.00	0.00
O=C[C@H](C)N	B:266	GLY	ALA	-0.03	-0.84	0.10	0	51.60	9.42	2.21	-0.35	3.43	-0.90	-0.80	0.24	0.00	-2.30	-0.00	0.00	0.00	-0.0107	0.00	-0.01	0.00	-0.02	0.00	0.00	0.00	0.00	0.00
O=C[C@H](C)N	B:267	LEU	ALA	-0.03	7.64	-1.06	-2	52.00	-64.73	-15.35	-0.33	-2.72	2.38	-3.14	-0.45	0.00	3.63	-0.00	0.00	0.00	-0.0107	0.00	0.01	-0.01	-0.04	0.00	0.00	0.00	0.00	0.00
O=C[C@H](C)N	B:268	ASN	ALA	0.14	1.68	1.21	-2	-11.45	38.72	22.09	43.83	0.48	1.08	42.61	-0.96	0.00	-0.13	0.51	0.00	0.09	-0.0108	0.00	0.06	0.16	-0.08	0.00	-0.00	-0.00	0.00	0.00
O=C[C@H](C)N	B:269	LYS	ALA	0.71	-4.82	1.79	-4	-55.05	62.50	26.00	7.06	-2.53	2.56	-23.78	33.04	0.00	-3.52	0.58	0.00	0.00	-0.0089	0.00	0.42	14.48	-13.64	0.00	-0.56	-0.00	0.00	0.00
O=C[C@H](C)N	B:270	LEU	ALA	0.80	-0.78	-1.63	-2	75.10	-94.80	-24.88	-4.92	-2.93	1.25	-3.34	-0.79	0.00	0.09	-0.00	0.00	0.00	-0.0095	-0.00	0.44	0.05	-0.24	0.00	0.54	0.00	0.00	0.00
O=C[C@H](C)N	B:271	LEU	ALA	0.00	0.47	-1.37	-2	67.21	-73.14	-11.10	-4.00	-1.96	1.28	-3.98	-0.93	0.00	1.59	0.00	0.00	0.00	-0.0108	0.00	0.06	-0.04	-0.02	0.00	0.00	-0.00	0.00	0.00
O=C[C@H](C)N	B:272	SER	ALA	1.06	-1.42	0.09	-2	35.89	2.20	32.92	-0.79	-3.85	0.61	-0.59	-2.01	0.00	-0.02	0.05	0.00	3.96	-0.0165	0.00	0.08	1.46	-0.50	0.00	0.02	-0.00	0.00	0.00
O=C[C@H](C)N	B:273	LYS	ALA	3.84	-1.91	1.49	-4	-24.23	57.77	28.37	7.05	-2.14	0.89	-47.11	54.53	0.00	-2.98	0.01	0.00	0.00	-0.0209	-0.00	2.41	44.67	-41.57	0.00	-1.75	0.08	0.00	0.00
O=C[C@H](C)N	B:274	TRP	ALA	0.27	10.72	0.02	-2	114.40	-105.64	3.59	16.20	0.20	3.96	9.99	-3.71	0.00	4.80	0.03	0.66	0.00	0.0027	0.00	0.05	-0.29	0.51	0.00	-0.00	0.00	0.00	0.00
O=C[C@H](C)N	B:275	LYS	ALA	0.60	-2.59	1.01	-4	-39.60	23.23	-21.54	5.59	-0.81	4.06	-45.76	55.36	0.00	-7.87	0.01	0.00	0.00	-0.0117	0.00	0.03	16.31	-15.74	0.00	0.00	0.00	0.00	0.00
O=C[C@H](C)N	B:276	TYR	ALA	-0.04	4.38	0.45	-3	-81.66	49.15	-37.68	9.55	-0.98	-0.89	5.87	1.64	0.00	3.46	0.08	0.42	0.00	-0.0117	0.00	0.02	0.26	-0.32	0.00	-0.00	-0.00	-0.00	0.00
O=C[C@H](C)N	B:277	ILE	ALA	3.70	10.82	-0.22	-2	57.98	-19.45	33.35	-4.67	-10.29	4.79	-5.83	-2.13	0.00	5.11	0.00	0.00	0.00	-0.0246	-0.00	2.67	0.04	-2.61	0.00	3.60	0.00	0.00	0.00
O=C[C@H](C)N	B:278	GLN	ALA	-1.08	2.70	-0.13	-3	59.99	-6.76	48.05	42.73	-3.47	5.09	46.66	-7.70	0.00	2.29	0.25	0.67	0.02	-0.0056	0.00	1.83	-1.37	-1.94	0.00	0.39	0.00	0.00	0.00
O=C[C@H](C)N	B:279	GLN	ALA	-0.05	8.51	0.30	-3	21.98	4.79	21.60	46.80	0.50	1.90	38.37	2.16	0.00	2.49	0.48	0.94	0.00	-0.0117	0.00	0.01	0.78	-0.84	0.00	0.00	-0.00	0.00	0.00
O=C[C@H](C)N	B:280	VAL	ALA	-0.16	2.80	-0.84	-1	71.82	-47.27	19.37	-2.43	-2.88	0.34	-3.74	-0.91	0.00	4.93	-0.00	0.00	0.00	-0.0117	0.00	0.04	-0.11	-0.10	0.00	0.00	0.00	0.00	0.00
O=C[C@H](C)N	B:281	TYR	ALA	0.59	8.81	0.07	-3	61.47	18.54	83.96	17.95	-0.32	3.66	7.83	-2.78	0.00	8.58	0.37	0.03	0.00	-0.0049	0.00	2.65	-2.49	-1.32	0.00	1.76	-0.00	0.00	0.00
O=C[C@H](C)N	B:282	LEU	ALA	-0.25	17.17	-0.15	-2	66.19	1.75	62.81	9.23	-3.63	7.15	-3.58	-1.13	0.00	10.67	0.00	0.00	0.00	-0.0117	0.00	0.07	-0.01	-0.31	0.00	0.00	0.00	0.00	0.00
O=C[C@H](C)N	B:283	SER	ALA	0.24	2.21	0.15	-2	19.14	5.46	19.47	2.40	-2.29	0.51	-0.86	0.50	0.00	0.02	0.24	0.00	4.03	-0.0117	0.00	0.00	0.33	-0.09	0.00	-0.00	0.00	0.00	0.00
O=C[C@H](C)N	B:284	ILE	ALA	-0.03	17.38	-0.67	-2	62.09	-34.71	22.24	1.58	-9.30	5.47	-5.69	-0.23	0.00	11.35	0.01	0.00	0.00	-0.0117	0.00	0.06	0.04	-0.12	0.00	0.00	0.00	0.00	0.00
O=C[C@H](C)N	B:285	MET	ALA	-0.26	19.25	-0.33	-3	80.47	-4.24	71.09	18.78	-2.19	10.52	-1.90	-2.21	0.00	14.82	0.00	0.00	0.00	-0.0041	0.00	0.53	-0.50	-0.79	0.00	0.50	0.00	0.00	0.00
O=C[C@H](C)N	B:286	TRP	ALA	-0.07	17.40	0.62	-2	65.14	-25.46	34.54	27.65	0.65	8.55	6.79	-0.97	0.00	12.18	0.27	0.25	0.00	-0.0117	0.00	0.01	-0.09	0.01	0.00	0.00	-0.00	0.00	0.00
O=C[C@H](C)N	B:287	LEU	ALA	0.06	10.27	-0.76	-2	61.09	-36.47	19.48	3.41	-3.43	4.98	-4.57	0.42	0.00	5.96	-0.00	0.00	0.00	-0.0117	0.00	0.00	0.00	0.05	0.00	0.00	0.00	0.00	0.00
O=C[C@H](C)N	B:289	MET	ALA	-0.41	15.08	0.08	-3	63.69	19.83	78.38	15.99	-5.02	10.57	-1.52	-4.02	0.00	16.39	-0.00	0.00	0.00	-0.0117	-0.00	0.07	0.27	-0.75	0.00	0.00	0.00	0.00	0.00
NC(=[NH2+])NCCC[C@@H](C=O)N	B:289	MET	ARG	0.27	-0.68	-0.34	1	55.86	-37.29	13.43	-26.98	2.15	-0.74	86.81	-118.70	0.00	3.70	-0.39	-0.08	0.00	-0.0117	0.00	-0.02	-11.04	11.34	0.00	-0.00	0.00	0.00	0.00
[O-]C(=O)C[C@@H](C=O)N	B:289	MET	ASP	1.16	30.74	-0.14	-1	65.15	-3.91	56.10	-6.39	-10.67	5.09	-76.45	57.91	0.00	16.57	-0.01	0.00	0.00	-0.0117	0.00	0.04	13.36	-12.24	0.00	0.00	0.00	0.00	0.00
[O-]C(=O)CC[C@@H](C=O)N	B:289	MET	GLU	1.04	21.30	-0.18	0	66.08	-13.85	47.09	-1.60	-1.99	2.76	-71.71	55.79	0.00	12.51	-0.00	0.00	0.00	-0.0117	0.00	0.02	10.30	-9.28	0.00	0.00	0.00	0.00	0.00
O=C[C@@H](N)Cc1c[nH]cn1	B:289	MET	HIE	0.25	31.92	-0.26	-1	57.26	-32.48	19.64	25.29	7.65	5.22	1.03	-1.19	0.00	12.30	0.03	-0.00	0.00	-0.0117	0.00	-0.02	0.71	-0.44	0.00	0.00	0.00	0.00	0.00
O=C[C@@H](N)CCCC[NH3+]	B:289	MET	LYS	-0.85	26.86	-0.30	1	55.68	-36.55	13.99	16.57	2.32	0.95	79.20	-89.61	0.00	24.59	-0.05	0.00	0.00	-0.0117	0.00	-0.01	-7.81	6.98	0.00	0.00	0.00	0.00	0.00
O=C[C@@H](N)Cc1c[nH]c(c12)cccc2	B:289	MET	TRP	0.26	205.36	-0.05	-1	58.97	9.70	63.54	196.06	27.95	172.05	-1.71	2.04	0.00	-4.50	-0.04	-0.00	0.00	-0.0117	-0.00	0.05	0.31	-0.10	0.00	0.00	-0.00	0.00	0.00
O=C[C@H](C)N	B:290	SER	ALA	0.14	1.48	-0.22	-2	53.66	-28.98	19.54	2.32	2.19	-1.64	-3.66	0.21	0.00	0.05	0.26	0.00	4.77	-0.0117	0.00	0.00	0.09	0.05	0.00	-0.00	0.00	0.00	0.00
O=C[C@H](C)N	B:291	SER	ALA	0.00	-3.94	-0.23	-2	54.71	-28.94	20.63	-3.60	4.75	1.41	-11.43	-0.96	0.00	-0.02	0.14	0.00	2.51	-0.0117	0.00	0.00	-0.01	0.01	0.00	-0.00	0.00	0.00	0.00
O=C[C@H](C)N	B:292	THR	ALA	-0.20	-0.11	-0.21	-2	54.32	-28.35	20.83	3.62	-6.09	2.51	2.65	-2.19	0.00	5.05	-0.01	0.00	1.90	-0.0117	0.00	0.00	-0.02	-0.18	0.00	-0.00	-0.00	0.00	-0.00
O=C[C@H](C)N	B:293	MET	ALA	0.01	18.34	-0.14	-3	67.38	-27.33	34.90	18.30	-2.49	7.22	-0.62	0.18	0.00	13.98	0.01	0.00	0.00	-0.0117	0.00	0.00	0.03	-0.02	0.00	-0.00	0.00	0.00	0.00
O=C[C@H](C)N	B:294	TYR	ALA	-0.04	8.10	0.48	-3	-3.62	16.19	7.43	13.69	-2.23	3.56	5.60	-0.32	0.00	7.11	0.01	0.00	0.00	-0.0117	0.00	0.00	0.09	-0.14	0.00	0.00	0.00	0.00	0.00
O=C[C@H](C)N	B:295	ASN	ALA	-0.03	-2.12	-0.24	-2	56.33	-32.21	18.98	40.19	-5.43	5.52	46.21	-7.47	0.00	0.27	0.93	0.09	0.09	-0.0117	0.00	0.00	0.15	-0.17	0.00	-0.00	-0.00	0.00	0.00
O=C[C@H](C)N	B:296	PRO	ALA	-0.00	-39.34	-0.24	0	56.27	-32.12	19.01	-74.73	-58.03	3.10	-28.43	0.84	0.00	7.83	-0.02	0.00	0.00	-0.0117	0.00	0.00	-0.01	0.01	0.00	-0.00	-0.00	0.00	0.00
O=C[C@H](C)N	B:297	ILE	ALA	-0.00	8.43	-0.69	-2	65.51	-24.04	37.06	-4.75	-10.34	2.45	-4.12	-1.26	0.00	8.52	-0.00	0.00	0.00	-0.0117	-0.00	0.00	-0.01	0.00	0.00	0.00	0.00	0.00	0.00
O=C[C@H](C)N	B:298	ILE	ALA	-0.01	15.16	-0.31	-2	68.90	-27.91	35.85	1.99	-8.70	5.24	-5.83	-1.17	0.00	12.47	0.00	0.00	0.00	-0.0117	0.00	0.00	0.00	-0.01	0.00	0.00	-0.00	0.00	0.00
O=C[C@H](C)N	B:299	TYR	ALA	-0.05	14.67	-0.14	-3	61.21	-17.69	38.38	23.15	-3.47	8.25	8.63	-8.17	0.00	17.37	0.21	0.39	0.00	-0.0117	0.00	0.00	-0.00	-0.05	0.00	-0.00	-0.00	0.00	0.00
O=C[C@H](C)N	B:300	CYS	ALA	-0.00	2.48	-0.37	-2	62.90	-33.49	24.27	3.62	4.68	3.31	-3.85	-0.53	0.00	0.00	0.01	0.00	0.00	-0.0117	0.00	0.00	0.00	-0.00	0.00	-0.00	0.00	0.00	0.00
O=C[C@H](C)N	B:301	CYS	ALA	-0.00	-0.32	-0.49	-2	61.29	-44.89	11.26	1.49	4.69	1.32	-6.34	1.87	0.00	-0.05	0.00	0.00	0.00	-0.0117	0.00	0.00	-0.01	0.01	0.00	0.00	0.00	0.00	0.00
O=C[C@H](C)N	B:302	LEU	ALA	-0.00	14.81	-0.36	-2	59.43	-25.99	28.31	8.61	-3.04	5.94	-3.26	-0.70	0.00	9.66	-0.00	0.00	0.00	-0.0117	0.00	0.00	0.00	-0.00	0.00	0.00	0.00	0.00	0.00
O=C[C@H](C)N	B:303	ASN	ALA	-0.00	4.66	0.11	-2	54.79	-3.12	46.53	48.11	1.53	3.12	43.91	-2.55	0.00	0.16	0.27	1.59	0.09	-0.0117	0.00	0.00	-0.01	0.01	0.00	-0.00	-0.00	0.00	0.00
O=C[C@H](C)N	B:304	SER	ALA	0.00	-1.22	0.52	-2	-20.29	37.72	12.29	-0.14	1.49	0.48	-6.42	0.53	0.00	-0.04	0.01	0.00	3.83	-0.0117	0.00	0.00	-0.00	0.00	0.00	0.00	0.00	0.00	0.00
O=C[C@H](C)N	B:305	ARG	ALA	-0.00	17.64	1.06	-4	12.10	64.12	71.06	40.65	-4.84	5.97	-115.40	145.34	0.00	6.85	1.19	1.55	0.00	-0.0117	0.00	0.00	-0.05	0.05	0.00	-0.00	-0.00	-0.00	0.00
O=C[C@H](C)N	B:306	PHE	ALA	-0.01	23.06	-0.03	-2	73.52	-5.02	63.35	18.90	-1.33	8.94	-0.45	-3.52	0.00	14.18	-0.01	1.10	0.00	-0.0117	0.00	0.00	0.00	-0.01	0.00	-0.00	0.00	-0.00	0.00
O=C[C@H](C)N	B:307	ARG	ALA	-0.00	12.06	1.27	-4	-7.63	25.13	12.36	35.06	-6.79	5.96	-101.25	131.29	0.00	3.88	1.98	0.00	0.00	-0.0117	0.00	0.00	-0.05	0.05	0.00	0.00	0.00	0.00	0.00
O=C[C@H](C)N	B:309	GLY	ALA	0.00	-0.27	-0.22	0	56.80	-34.49	16.70	2.65	4.95	3.55	-0.61	0.11	0.00	-5.35	-0.00	0.00	0.00	-0.0117	0.00	-0.00	-0.00	0.00	0.00	0.00	0.00	0.00	0.00
O=C[C@H](C)N	B:310	PHE	ALA	-0.00	15.62	0.12	-2	59.76	-5.65	59.47	11.92	-2.52	7.89	-3.00	-1.70	0.00	11.27	-0.01	0.00	0.00	-0.0117	0.00	0.00	-0.01	0.00	0.00	-0.00	0.00	0.00	0.00
O=C[C@H](C)N	B:311	LYS	ALA	-0.00	-6.74	1.75	-4	-60.99	45.88	-20.25	2.36	-2.01	3.39	-88.74	95.60	0.00	-5.88	-0.00	0.00	0.00	-0.0117	-0.00	0.00	-0.04	0.04	0.00	-0.00	0.00	0.00	0.00
O=C[C@H](C)N	B:312	GLN	ALA	0.00	-1.91	0.95	-3	-3.77	29.78	25.81	39.85	-1.76	3.85	35.36	0.64	0.00	0.84	0.11	0.80	0.00	-0.0117	0.00	0.00	0.00	-0.00	0.00	0.00	0.00	-0.00	0.00
O=C[C@H](C)N	B:314	PHE	ALA	-0.00	5.00	0.12	-2	67.14	4.56	66.37	2.78	-1.56	2.31	-2.65	-2.35	0.00	7.01	0.03	0.00	0.00	-0.0117	0.00	0.00	-0.00	0.00	0.00	0.00	0.00	-0.00	0.00
O=C[C@H](C)N	B:315	ARG	ALA	-0.00	3.08	2.26	-4	-84.36	60.86	-28.82	29.95	-5.07	3.85	-89.75	117.44	0.00	3.03	0.44	0.00	0.00	-0.0117	0.00	-0.00	-0.00	-0.00	0.00	0.00	0.00	0.00	0.00
O=C[C@H](C)N	B:316	TRP	ALA	-0.00	2.78	1.23	-2	59.29	-33.12	20.85	12.84	-0.72	3.05	3.64	0.62	0.00	6.18	-0.00	0.07	0.00	-0.0117	0.00	0.00	-0.00	0.00	0.00	0.00	-0.00	-0.00	0.00
O=C[C@H](C)N	A:10	VAL	ALA	4.17	1.06	-0.43	-1	74.91	-22.23	49.69	-7.18	-7.98	0.64	-6.33	-0.93	0.00	3.24	0.00	0.00	0.00	-0.0114	0.00	1.21	0.00	-0.55	0.00	3.51	0.00	0.00	0.00
O=C[C@H](C)N	A:11	GLY	ALA	-2.03	3.08	-0.21	0	49.45	-26.26	-2.84	6.10	7.79	0.65	0.08	1.05	0.00	-1.45	0.00	0.00	0.00	-0.0114	0.00	-1.03	0.12	-0.10	0.00	-1.01	0.00	0.00	0.00
O=C[C@H](C)N	A:12	LEU	ALA	8.60	5.20	-0.43	-2	67.88	-25.70	36.80	-0.32	-4.93	-0.15	-3.93	-1.52	0.00	1.61	-0.00	0.00	0.00	-0.0568	0.00	6.19	-0.54	-2.31	0.00	5.27	-0.01	0.00	0.00
