# Supplementary material for: Characteristics of Neurokinin-3 Receptor and Its Binding Sites by Mutational Analysis
Source: Biology (Basel). 2021 Sep 27;10(10):968. doi: 10.3390/biology10100968 (PMC8533089; doi:10.3390/biology10100968)
Supplement: Supplementary file 1 [file biology-10-00968-s001.zip › Spreadsheet S3_tiNKB-tiTAC3Ra lig_interaction.csv]

Residue	Closest	Distance	Specific Interactions	# HB	# Salt Bridges	# Pi Stacking	# Disulfides	# vdW Clash	Surface Complementarity	Buried SASA
A:1:Glu	B:17:Gln B:273:Lys	2.8 A 2.9 A	1x hb to B:17:Gln 1x hb, 1x salt bridge to B:273:Lys	2	1	0	0	0	0.24	41.4%
A:2:Met	B:173:Arg B:272:Ser B:277:Ile	2.9 A 3.1 A 3.8 A		0	0	0	0	0	0.66	55.8%
A:3:Asp	B:173:Arg B:175:Ile B:177:Tyr B:165:Gln	2.9 A 3.2 A 3.2 A 3.8 A	1x hb, 2x clash to B:173:Arg	1	0	0	0	2	0.72	78.0%
A:4:Asp	B:91:Trp B:173:Arg B:89:Gly B:175:Ile B:88:Hie	2.7 A 3.1 A 3.3 A 3.6 A 4.0 A	1x hb, 1x clash to B:91:Trp	1	0	0	0	1	0.69	85.0%
A:5:Ile	B:261:Tyr B:281:Tyr	2.8 A 3.4 A	1x clash to B:261:Tyr 3x clash to B:281:Tyr	0	0	0	0	4	0.79	92.6%
A:6:Phe	B:262:Phe B:281:Tyr B:261:Tyr B:265:Thr	3.3 A 3.4 A 3.5 A 3.9 A	1x pi stack to B:262:Phe	0	0	1	0	0	0.86	75.5%
A:7:Ile	B:258:Tyr B:82:Asn B:281:Tyr B:102:Asn B:91:Trp B:101:Hie	2.6 A 2.9 A 3.2 A 3.5 A 3.5 A 3.6 A	1x clash to B:82:Asn 2x clash to B:91:Trp 1x clash to B:102:Asn 1x hb to B:258:Tyr	1	0	0	0	4	0.79	93.2%
A:8:Gly	B:262:Phe B:258:Tyr B:102:Asn	3.1 A 3.8 A 3.9 A	1x clash to B:262:Phe	0	0	0	0	1	0.59	94.5%
A:9:Leu	B:190:Tyr B:262:Phe B:191:His B:106:Val B:194:Val B:158:Leu B:258:Tyr	3.2 A 3.3 A 3.5 A 3.6 A 3.6 A 3.8 A 4.0 A	1x clash to B:190:Tyr 2x clash to B:191:His	0	0	0	0	3	0.80	100.0%
A:10:Met	B:258:Tyr B:255:Trp B:198:Val B:259:His B:195:Thr B:109:Val	2.9 A 3.1 A 3.2 A 3.5 A 3.6 A 3.7 A	1x clash to B:198:Val 7x clash to B:255:Trp 8x clash to B:258:Tyr	0	0	0	0	16	0.61	99.8%
B:17:Gln	A:1:Glu	2.8 A	1x hb to A:1:Glu	1	0	0	0	0	0.00	29.0%
B:18:Phe				0	0	0	0	0	0.00	9.3%
B:74:Met				0	0	0	0	0	0.07	0.0%
B:82:Asn	A:7:Ile	2.9 A	1x clash to A:7:Ile	0	0	0	0	1	0.86	92.4%
B:85:Tyr				0	0	0	0	0	0.60	72.1%
B:86:Ala				0	0	0	0	0	0.72	93.3%
B:88:Hie	A:4:Asp	4.0 A		0	0	0	0	0	0.65	0.2%
B:89:Gly	A:4:Asp	3.3 A		0	0	0	0	0	0.87	42.0%
B:91:Trp	A:4:Asp A:7:Ile	2.7 A 3.5 A	1x hb, 1x clash to A:4:Asp 2x clash to A:7:Ile	1	0	0	0	3	0.72	97.6%
B:101:Hie	A:7:Ile	3.6 A		0	0	0	0	0	0.69	87.0%
B:102:Asn	A:7:Ile A:8:Gly	3.5 A 3.9 A	1x clash to A:7:Ile	0	0	0	0	1	0.71	97.7%
B:105:Pro				0	0	0	0	0	0.41	85.4%
B:106:Val	A:9:Leu	3.6 A		0	0	0	0	0	0.63	96.3%
B:109:Val	A:10:Met	3.7 A		0	0	0	0	0	0.74	96.0%
B:158:Leu	A:9:Leu	3.8 A		0	0	0	0	0	0.83	96.6%
B:165:Gln	A:3:Asp	3.8 A		0	0	0	0	0	0.66	12.5%
B:169:Thr				0	0	0	0	0	0.72	11.8%
B:170:Ile				0	0	0	0	0	0.13	23.5%
B:173:Arg	A:3:Asp A:2:Met A:4:Asp	2.9 A 2.9 A 3.1 A	1x hb, 2x clash to A:3:Asp	1	0	0	0	2	0.68	76.1%
B:175:Ile	A:3:Asp A:4:Asp	3.2 A 3.6 A		0	0	0	0	0	0.72	100.0%
B:176:Cys				0	0	0	0	0	0.00	83.8%
B:177:Tyr	A:3:Asp	3.2 A		0	0	0	0	0	0.83	31.9%
B:178:Val				0	0	0	0	0	0.45	46.4%
B:188:Phe				0	0	0	0	0	0.00	0.1%
B:190:Tyr	A:9:Leu	3.2 A	1x clash to A:9:Leu	0	0	0	0	1	0.88	3.8%
B:191:His	A:9:Leu	3.5 A	2x clash to A:9:Leu	0	0	0	0	2	0.87	48.0%
B:194:Val	A:9:Leu	3.6 A		0	0	0	0	0	0.83	98.3%
B:195:Thr	A:10:Met	3.6 A		0	0	0	0	0	0.83	91.5%
B:198:Val	A:10:Met	3.2 A	1x clash to A:10:Met	0	0	0	0	1	0.75	93.4%
B:199:Tyr				0	0	0	0	0	0.53	2.9%
B:255:Trp	A:10:Met	3.1 A	7x clash to A:10:Met	0	0	0	0	7	0.59	97.0%
B:258:Tyr	A:7:Ile A:10:Met A:8:Gly A:9:Leu	2.6 A 2.9 A 3.8 A 4.0 A	1x hb to A:7:Ile 8x clash to A:10:Met	1	0	0	0	8	0.39	96.6%
B:259:His	A:10:Met	3.5 A		0	0	0	0	0	0.69	28.1%
B:261:Tyr	A:5:Ile A:6:Phe	2.8 A 3.5 A	1x clash to A:5:Ile	0	0	0	0	1	0.89	47.0%
B:262:Phe	A:8:Gly A:9:Leu A:6:Phe	3.1 A 3.3 A 3.3 A	1x pi stack to A:6:Phe 1x clash to A:8:Gly	0	0	1	0	1	0.78	89.9%
B:265:Thr	A:6:Phe	3.9 A		0	0	0	0	0	0.82	38.2%
B:272:Ser	A:2:Met	3.1 A		0	0	0	0	0	0.67	38.3%
B:273:Lys	A:1:Glu	2.9 A	1x hb, 1x salt bridge to A:1:Glu	1	1	0	0	0	0.41	36.5%
B:277:Ile	A:2:Met	3.8 A		0	0	0	0	0	0.62	78.2%
B:278:Gln				0	0	0	0	0	0.66	36.8%
B:281:Tyr	A:7:Ile A:5:Ile A:6:Phe	3.2 A 3.4 A 3.4 A	3x clash to A:5:Ile	0	0	0	0	3	0.86	100.0%
B:285:Met				0	0	0	0	0	0.00	2.5%
B:288:Ala				0	0	0	0	0	0.41	100.0%
B:289:Met				0	0	0	0	0	0.07	49.6%
