# Supplementary material for: Characteristics of Neurokinin-3 Receptor and Its Binding Sites by Mutational Analysis
Source: Biology (Basel). 2021 Sep 27;10(10):968. doi: 10.3390/biology10100968 (PMC8533089; doi:10.3390/biology10100968)
Supplement: Supplementary file 1 [file biology-10-00968-s001.zip › Spreadsheet S4_tiNKF-tiTAC3Ra lig_interaction.csv]

Residue	Closest	Distance	Specific Interactions	# HB	# Salt Bridges	# Pi Stacking	# Disulfides	# vdW Clash	Surface Complementarity	Buried SASA
A:3:Asp	B:173:Arg B:89:Gly B:278:Gln B:18:Phe	3.2 A 3.2 A 3.4 A 3.6 A	1x clash to B:173:Arg	0	0	0	0	1	0.64	75.4%
A:4:Leu	B:273:Lys	3.6 A		0	0	0	0	0	0.45	33.0%
A:5:Asp	B:273:Lys B:18:Phe B:277:Ile B:272:Ser	3.4 A 3.5 A 3.5 A 3.9 A	1x salt bridge to B:273:Lys	0	1	0	0	0	0.89	94.0%
A:6:Tyr	B:269:Lys B:272:Ser B:265:Thr	2.8 A 3.3 A 3.7 A		0	0	0	0	0	0.66	70.7%
A:7:Asp	B:177:Tyr B:165:Gln	3.4 A 3.9 A		0	0	0	0	0	0.85	20.9%
A:8:Ser	B:165:Gln B:173:Arg B:175:Ile B:169:Thr B:177:Tyr	2.7 A 2.9 A 3.2 A 3.4 A 3.5 A	1x hb to B:165:Gln	1	0	0	0	0	0.75	96.8%
A:9:Phe	B:173:Arg B:177:Tyr B:85:Tyr B:175:Ile B:91:Trp	3.1 A 3.3 A 3.7 A 3.8 A 3.9 A	4x clash to B:173:Arg 1x clash to B:177:Tyr	0	0	0	0	5	0.72	91.0%
A:10:Val	B:261:Tyr B:277:Ile	3.3 A 3.6 A		0	0	0	0	0	0.83	67.3%
A:11:Gly	B:281:Tyr	3.6 A		0	0	0	0	0	0.38	67.5%
A:12:Leu	B:258:Tyr B:82:Asn B:101:Hie B:281:Tyr B:102:Asn	2.9 A 3.0 A 3.3 A 3.5 A 3.8 A	1x clash to B:101:Hie 1x hb to B:258:Tyr	1	0	0	0	1	0.79	86.0%
A:13:Met	B:158:Leu B:106:Val B:101:Hie B:258:Tyr B:105:Pro B:262:Phe B:194:Val B:102:Asn	3.1 A 3.1 A 3.1 A 3.3 A 3.4 A 3.6 A 3.6 A 3.8 A	1x hb to B:101:Hie 1x clash to B:258:Tyr	1	0	0	0	1	0.80	92.7%
B:13:Asn				0	0	0	0	0	0.39	25.4%
B:18:Phe	A:5:Asp A:3:Asp	3.5 A 3.6 A		0	0	0	0	0	0.60	71.2%
B:82:Asn	A:12:Leu	3.0 A		0	0	0	0	0	0.85	72.0%
B:85:Tyr	A:9:Phe	3.7 A		0	0	0	0	0	0.67	65.5%
B:86:Ala				0	0	0	0	0	0.33	81.0%
B:88:Hie				0	0	0	0	0	0.17	0.8%
B:89:Gly	A:3:Asp	3.2 A		0	0	0	0	0	0.68	94.8%
B:90:Glu				0	0	0	0	0	0.00	2.7%
B:91:Trp	A:9:Phe	3.9 A		0	0	0	0	0	0.93	75.9%
B:101:Hie	A:13:Met A:12:Leu	3.1 A 3.3 A	1x clash to A:12:Leu 1x hb to A:13:Met	1	0	0	0	1	0.82	94.6%
B:102:Asn	A:13:Met A:12:Leu	3.8 A 3.8 A		0	0	0	0	0	0.74	91.1%
B:105:Pro	A:13:Met	3.4 A		0	0	0	0	0	0.85	67.9%
B:106:Val	A:13:Met	3.1 A		0	0	0	0	0	0.81	92.4%
B:109:Val				0	0	0	0	0	0.00	33.2%
B:158:Leu	A:13:Met	3.1 A		0	0	0	0	0	0.76	91.9%
B:165:Gln	A:8:Ser A:7:Asp	2.7 A 3.9 A	1x hb to A:8:Ser	1	0	0	0	0	0.75	28.0%
B:169:Thr	A:8:Ser	3.4 A		0	0	0	0	0	0.76	21.6%
B:170:Ile				0	0	0	0	0	0.31	32.6%
B:173:Arg	A:8:Ser A:9:Phe A:3:Asp	2.9 A 3.1 A 3.2 A	1x clash to A:3:Asp 4x clash to A:9:Phe	0	0	0	0	5	0.70	96.6%
B:175:Ile	A:8:Ser A:9:Phe	3.2 A 3.8 A		0	0	0	0	0	0.79	100.0%
B:176:Cys				0	0	0	0	0	0.00	6.0%
B:177:Tyr	A:9:Phe A:7:Asp A:8:Ser	3.3 A 3.4 A 3.5 A	1x clash to A:9:Phe	0	0	0	0	1	0.87	56.6%
B:178:Val				0	0	0	0	0	0.00	24.5%
B:191:His				0	0	0	0	0	0.07	15.3%
B:194:Val	A:13:Met	3.6 A		0	0	0	0	0	0.82	90.6%
B:195:Thr				0	0	0	0	0	0.32	79.0%
B:198:Val				0	0	0	0	0	0.49	54.4%
B:258:Tyr	A:12:Leu A:13:Met	2.9 A 3.3 A	1x hb to A:12:Leu 1x clash to A:13:Met	1	0	0	0	1	0.74	73.9%
B:261:Tyr	A:10:Val	3.3 A		0	0	0	0	0	0.37	46.0%
B:262:Phe	A:13:Met	3.6 A		0	0	0	0	0	0.34	65.5%
B:265:Thr	A:6:Tyr	3.7 A		0	0	0	0	0	0.52	32.4%
B:268:Asn				0	0	0	0	0	0.00	2.0%
B:269:Lys	A:6:Tyr	2.8 A		0	0	0	0	0	0.55	13.3%
B:270:Leu				0	0	0	0	0	0.37	3.8%
B:271:Leu				0	0	0	0	0	0.59	0.0%
B:272:Ser	A:6:Tyr A:5:Asp	3.3 A 3.9 A		0	0	0	0	0	0.85	52.7%
B:273:Lys	A:5:Asp A:4:Leu	3.4 A 3.6 A	1x salt bridge to A:5:Asp	0	1	0	0	0	0.88	38.2%
B:277:Ile	A:5:Asp A:10:Val	3.5 A 3.6 A		0	0	0	0	0	0.81	87.6%
B:278:Gln	A:3:Asp	3.4 A		0	0	0	0	0	0.47	71.7%
B:281:Tyr	A:12:Leu A:11:Gly	3.5 A 3.6 A		0	0	0	0	0	0.73	70.4%
B:285:Met				0	0	0	0	0	0.00	41.9%
