# Supplementary material for: Characteristics of Neurokinin-3 Receptor and Its Binding Sites by Mutational Analysis
Source: Biology (Basel). 2021 Sep 27;10(10):968. doi: 10.3390/biology10100968 (PMC8533089; doi:10.3390/biology10100968)
Supplement: Supplementary file 1 [file biology-10-00968-s001.zip › Spreadsheet S5_residue numbering_tiTAC3Ra.csv]

6.44	B-W_Numbering
B:24	1.31
B:25	1.32
B:26	1.33
B:27	1.34
B:28	1.35
B:29	1.36
B:30	1.37
B:31	1.38
B:32	1.39
B:33	1.4
B:34	1.41
B:35	1.42
B:36	1.43
B:37	1.44
B:38	1.45
B:39	1.46
B:40	1.47
B:41	1.48
B:42	1.49
B:43	1.5
B:44	1.51
B:45	1.52
B:46	1.53
B:47	1.54
B:48	1.55
B:49	1.56
B:50	1.57
B:51	1.58
B:52	1.59
B:63	2.42
B:64	2.43
B:65	2.44
B:66	2.45
B:67	2.46
B:68	2.47
B:69	2.48
B:70	2.49
B:71	2.5
B:72	2.51
B:73	2.52
B:74	2.53
B:75	2.54
B:76	2.55
B:77	2.56
B:78	2.57
B:79	2.58
B:80	2.59
B:81	2.6
B:82	2.61
B:83	2.62
B:84	2.63
B:85	2.64
B:86	2.65
B:87	2.66
B:88	2.67
B:94	3.21
B:95	3.22
B:96	3.23
B:97	3.24
B:98	3.25
B:99	3.26
B:100	3.27
B:101	3.28
B:102	3.29
B:103	3.3
B:104	3.31
B:105	3.32
B:106	3.33
B:107	3.34
B:108	3.35
B:109	3.36
B:110	3.37
B:111	3.38
B:112	3.39
B:113	3.4
B:114	3.41
B:115	3.42
B:116	3.43
B:117	3.44
B:118	3.45
B:119	3.46
B:120	3.47
B:121	3.48
B:122	3.49
B:123	3.5
B:124	3.51
B:125	3.52
B:126	3.53
B:127	3.54
B:137	4.39
B:138	4.4
B:139	4.41
B:140	4.42
B:141	4.43
B:142	4.44
B:143	4.45
B:144	4.46
B:145	4.47
B:146	4.48
B:147	4.49
B:148	4.5
B:149	4.51
B:150	4.52
B:151	4.53
B:152	4.54
B:153	4.55
B:154	4.56
B:155	4.57
B:187	5.35
B:188	5.36
B:189	5.37
B:190	5.38
B:191	5.39
B:192	5.4
B:193	5.41
B:194	5.42
B:195	5.43
B:196	5.44
B:197	5.45
B:198	5.46
B:199	5.47
B:200	5.48
B:201	5.49
B:202	5.5
B:203	5.51
B:204	5.52
B:205	5.53
B:206	5.54
B:207	5.55
B:208	5.56
B:209	5.57
B:210	5.58
B:211	5.59
B:212	5.6
B:236	6.29
B:237	6.3
B:238	6.31
B:239	6.32
B:240	6.33
B:241	6.34
B:242	6.35
B:243	6.36
B:244	6.37
B:245	6.38
B:246	6.39
B:247	6.4
B:248	6.41
B:249	6.42
B:250	6.43
B:251	6.44
B:252	6.45
B:253	6.46
B:254	6.47
B:255	6.48
B:256	6.49
B:257	6.5
B:258	6.51
B:259	6.52
B:260	6.53
B:261	6.54
B:262	6.55
B:263	6.56
B:264	6.57
B:265	6.58
B:266	6.59
B:267	6.6
B:282	7.36
B:283	7.37
B:284	7.38
B:285	7.39
B:286	7.4
B:287	7.41
B:288	7.42
B:289	7.43
B:290	7.44
B:291	7.45
B:292	7.46
B:293	7.47
B:294	7.48
B:295	7.49
B:296	7.5
B:297	7.51
B:298	7.52
B:299	7.53
B:300	7.54
B:301	7.55
B:302	7.56
