# Supplementary material for: Characteristics of Neurokinin-3 Receptor and Its Binding Sites by Mutational Analysis
Source: Biology (Basel). 2021 Sep 27;10(10):968. doi: 10.3390/biology10100968 (PMC8533089; doi:10.3390/biology10100968)
Supplement: Supplementary file 1 [file biology-10-00968-s001.zip › Spreadsheet S1_residue scanning_tiTAC3Ra&tinkb_affinity.csv]

SMILES	Residue	Original	Mutated	d Affinity	d Stability (solvated)	d Hydropathy	d Total rotatable bonds	d SASA (polar)	d SASA (nonpolar)	d SASA (total)	d Prime Energy	d Stability Covalent	d Stability vdW	d Stability Coulomb	d Stability Solv GB	d Stability Solv SA	d Stability Lipo	d Stability Hbond	d Stability Packing	d Stability SelfCont	d vdW Surface Complementarity	d Affinity Covalent	d Affinity vdW	d Affinity Coulomb	d Affinity Solv GB	d Affinity Solv SA	d Affinity Lipo	d Affinity Hbond	d Affinity Packing	d Affinity SelfCont
O=C[C@H](C)[NH3+]	A:1	MET	ALA	-0.13	10.60	0.15	-3	26.29	6.24	32.54	9.99	-6.36	5.19	4.86	-4.53	0.00	10.92	0.04	0.00	0.00	0.0000	0.00	0.00	-0.02	-0.11	0.00	-0.00	0.00	0.00	0.00
O=C[C@H](C)N	A:4	SER	ALA	-0.01	-0.35	1.13	-2	-95.64	101.27	5.64	1.13	1.42	0.02	-4.15	0.08	0.00	-0.01	0.00	0.00	3.76	0.0000	0.00	0.00	0.08	-0.08	0.00	-0.00	0.00	0.00	0.00
O=C[C@H](C)N	A:5	TYR	ALA	-0.19	5.71	1.05	-3	-82.48	87.20	23.33	11.09	-0.38	4.58	4.75	-4.21	0.00	6.54	0.00	0.00	0.00	0.0000	0.00	0.01	-0.22	0.02	0.00	-0.00	0.00	0.00	0.00
O=C[C@H](C)N	A:6	ASN	ALA	-0.00	4.55	1.30	-2	-57.51	48.76	-9.51	44.57	0.67	0.94	38.93	3.50	0.00	0.09	0.26	0.06	0.11	0.0000	0.00	0.00	0.61	-0.62	0.00	0.00	0.00	0.00	0.00
O=C[C@H](C)N	A:7	GLY	ALA	0.05	27.27	0.24	0	-5.77	20.87	-4.82	30.02	14.24	19.76	-1.53	1.01	0.00	-3.51	0.00	0.00	0.00	0.0000	0.00	-0.00	0.02	0.03	0.00	0.00	0.00	0.00	0.00
O=C[C@H](C)N	A:8	SER	ALA	0.04	-1.94	0.28	-2	-20.40	29.56	8.51	-0.68	2.20	1.04	-8.91	0.43	0.00	-0.13	0.03	0.00	4.60	0.0000	0.00	0.00	-0.41	0.45	0.00	0.00	0.00	0.00	0.00
O=C[C@H](C)N	A:9	ASN	ALA	0.00	-2.75	2.72	-2	-140.59	102.93	-38.41	39.08	0.85	-0.15	34.77	3.57	0.00	-0.00	0.01	0.00	0.03	0.0000	0.00	0.00	0.37	-0.37	0.00	0.00	0.00	0.00	0.00
O=C[C@H](C)N	A:10	ILE	ALA	-0.03	10.43	-0.48	-2	24.01	-7.16	15.33	-2.97	-10.36	3.83	-5.08	-1.23	0.00	9.88	0.01	0.00	0.00	0.0000	0.00	0.01	-0.07	0.03	0.00	0.00	0.00	0.00	0.00
O=C[C@H](C)N	A:11	THR	ALA	0.00	1.01	0.49	-2	-52.03	51.96	-1.59	6.62	6.07	0.30	-2.94	-0.99	0.00	1.59	0.17	0.00	2.42	0.0000	0.00	0.00	-0.01	0.01	0.00	0.00	0.00	0.00	0.00
O=C[C@H](C)N	A:12	THR	ALA	0.01	0.29	0.66	-2	-71.42	87.72	14.77	5.19	1.00	1.39	-4.98	2.55	0.00	1.66	-0.02	0.00	3.59	0.0000	0.00	0.00	0.54	-0.53	0.00	-0.00	0.00	0.00	0.00
O=C[C@H](C)N	A:13	ASN	ALA	-0.29	5.22	0.84	-2	-30.69	46.57	19.74	46.44	2.71	4.60	37.90	-1.87	0.00	0.03	0.44	0.39	2.54	0.0000	0.00	0.08	-2.09	1.72	0.00	-0.00	0.00	0.00	0.00
O=C[C@H](C)N	A:14	HID	ALA	0.05	4.93	2.57	-2	-158.10	100.42	-59.75	10.20	-3.28	0.84	3.83	7.94	0.00	0.57	0.24	0.00	0.00	0.0000	0.00	0.02	1.10	-1.07	0.00	-0.00	0.00	0.00	0.00
O=C[C@H](C)N	A:15	THR	ALA	0.05	3.51	0.53	-2	-67.62	60.91	-8.78	7.08	-3.42	-0.46	6.23	0.31	0.00	1.27	0.25	0.00	2.86	0.0000	0.00	0.06	0.62	-0.62	0.00	0.00	0.00	0.00	0.00
O=C[C@H](C)N	A:16	ASN	ALA	-0.00	-6.14	1.88	-2	-74.27	92.43	16.09	38.01	0.08	2.87	36.75	-2.17	0.00	0.18	0.24	0.00	0.06	0.0000	0.00	0.01	0.53	-0.54	0.00	-0.00	0.00	0.00	0.00
O=C[C@H](C)N	A:17	GLN	ALA	0.59	-0.45	0.78	-3	-12.61	47.23	32.55	40.16	-1.67	0.61	37.86	-0.07	0.00	1.93	0.34	0.54	0.03	-0.0002	0.00	-0.27	1.77	-2.02	0.00	0.07	1.04	0.00	0.00
O=C[C@H](C)N	A:18	PHE	ALA	-0.27	4.49	-0.49	-2	60.72	-1.70	56.95	2.77	-0.59	2.54	-1.29	-3.42	0.00	5.80	-0.00	0.00	0.00	0.0001	0.00	0.45	-0.11	-0.63	0.00	0.01	0.00	0.00	0.00
O=C[C@H](C)N	A:19	VAL	ALA	-0.00	2.70	-1.20	-1	24.08	-26.00	-3.99	-3.82	-1.48	1.43	-5.47	-1.05	0.00	2.74	0.01	0.00	0.00	0.0000	0.00	0.00	-0.03	0.02	0.00	0.00	0.00	0.00	0.00
O=C[C@H](C)N	A:20	GLN	ALA	-0.13	10.09	0.26	-3	8.85	26.72	33.49	54.41	-1.31	7.78	45.78	-4.97	0.00	2.75	1.31	0.81	2.39	0.0000	0.00	0.04	1.05	-1.23	0.00	0.00	0.00	0.00	0.00
O=C[C@H](C)N	A:21	PRO	ALA	0.06	-43.64	0.43	0	14.48	-4.95	7.46	-67.78	-53.89	2.36	-21.63	-2.39	0.00	7.71	-0.01	0.00	0.00	0.0000	0.00	0.00	0.19	-0.13	0.00	0.00	0.00	0.00	0.00
O=C[C@H](C)N	A:22	PRO	ALA	0.02	2.48	0.81	0	13.24	-3.98	7.18	-25.52	-7.31	1.82	-25.28	-0.46	0.00	5.70	-0.00	0.00	0.00	0.0000	0.00	0.00	0.07	-0.06	0.00	0.00	-0.00	0.00	0.00
O=C[C@H](C)N	A:23	TRP	ALA	-0.00	1.74	1.49	-2	12.79	-85.60	-74.88	12.64	0.84	1.16	2.93	0.74	0.00	6.97	0.01	0.00	0.00	0.0000	0.00	0.00	-0.07	0.07	0.00	0.00	0.00	0.00	0.00
O=C[C@H](C)N	A:24	ARG	ALA	0.42	12.51	0.95	-4	-41.03	59.13	16.03	39.40	-6.59	5.06	-54.59	86.98	0.00	5.69	2.10	0.33	0.00	0.0000	0.00	0.01	15.84	-15.43	0.00	-0.00	0.00	0.00	0.00
O=C[C@H](C)N	A:25	ILE	ALA	-0.14	14.95	-0.17	-2	42.95	28.67	69.55	-0.72	-7.17	5.40	-5.61	-1.54	0.00	8.33	0.01	0.00	0.00	0.0000	0.00	0.01	0.01	-0.17	0.00	0.00	-0.00	0.00	0.00
O=C[C@H](C)N	A:27	LEU	ALA	-0.01	5.13	-1.12	-2	15.18	-55.20	-42.10	-1.85	-3.00	1.97	-3.44	-0.49	0.00	3.12	0.00	0.00	0.00	0.0000	0.00	0.00	-0.01	-0.01	0.00	0.00	0.00	0.00	0.00
O=C[C@H](C)N	A:28	TRP	ALA	-0.18	14.18	0.09	-2	66.87	-3.19	61.61	26.04	-1.08	10.50	5.97	-1.64	0.00	12.12	0.23	0.12	0.00	0.0000	0.00	0.03	-0.05	-0.16	0.00	-0.00	0.00	0.00	0.00
O=C[C@H](C)N	A:29	SER	ALA	0.02	-3.75	0.34	-2	-16.30	23.67	5.30	-2.85	5.56	0.66	-12.95	1.43	0.00	0.05	0.00	0.00	2.38	0.0000	0.00	0.00	-0.21	0.22	0.00	0.00	0.00	0.00	0.00
O=C[C@H](C)N	A:30	VAL	ALA	-0.01	2.27	-0.84	-1	10.85	-22.32	-13.54	-4.81	-2.04	0.24	-5.37	-0.31	0.00	2.67	0.01	0.00	0.00	0.0000	0.00	0.00	-0.01	-0.00	0.00	0.00	0.00	0.00	0.00
O=C[C@H](C)N	A:32	TYR	ALA	-0.45	28.18	0.22	-3	10.87	38.39	47.19	33.71	-2.14	10.83	12.67	-2.59	0.00	14.85	0.24	0.32	0.00	0.0000	0.00	0.07	-0.30	-0.22	0.00	0.00	0.00	0.00	0.00
O=C[C@H](C)N	A:33	SER	ALA	-0.02	0.77	0.58	-2	-44.09	46.94	0.78	1.66	-2.24	-0.18	-2.04	1.71	0.00	-0.02	0.25	0.00	4.21	0.0000	0.00	0.00	-0.01	-0.01	0.00	-0.00	0.00	0.00	0.00
O=C[C@H](C)N	A:34	PHE	ALA	-0.04	4.43	-0.03	-2	8.85	-7.36	-0.58	2.96	-1.33	1.11	-3.94	-0.78	0.00	7.93	0.01	0.00	0.00	0.0000	0.00	0.00	0.03	-0.07	0.00	-0.00	-0.00	0.00	0.00
O=C[C@H](C)N	A:35	VAL	ALA	-0.16	10.95	0.02	-1	10.61	7.06	15.59	4.70	-1.79	3.94	-5.35	-1.37	0.00	9.42	0.00	0.00	0.00	0.0000	0.00	0.00	-0.00	-0.16	0.00	0.00	0.00	0.00	0.00
O=C[C@H](C)N	A:36	LEU	ALA	-0.07	8.60	-0.41	-2	34.80	-18.32	14.42	1.66	-3.07	4.18	-4.03	-1.48	0.00	6.11	0.01	0.00	0.00	0.0000	0.00	0.00	-0.00	-0.07	0.00	0.00	-0.00	0.00	0.00
O=C[C@H](C)N	A:38	VAL	ALA	-0.01	8.33	-0.10	-1	8.99	12.88	19.75	-0.30	-1.32	1.01	-5.42	-0.52	0.00	5.95	0.00	0.00	0.00	0.0000	0.00	0.00	-0.01	0.00	0.00	0.00	-0.00	0.00	0.00
O=C[C@H](C)N	A:40	VAL	ALA	-0.01	7.87	-0.23	-1	8.99	6.70	13.62	0.12	-1.50	2.09	-5.34	-0.60	0.00	5.47	0.00	0.00	0.00	0.0000	0.00	0.00	0.00	-0.02	0.00	-0.00	0.00	0.00	0.00
O=C[C@H](C)N	A:41	PHE	ALA	-0.01	2.04	-0.02	-2	8.99	-31.87	-20.43	0.14	0.67	-1.14	-2.86	-0.97	0.00	4.42	0.03	0.00	0.00	0.0000	0.00	0.00	0.03	-0.03	0.00	-0.00	0.00	0.00	0.00
O=C[C@H](C)N	A:42	GLY	ALA	0.01	2.54	-0.06	0	8.99	-5.11	-5.11	5.53	8.23	2.04	-0.31	0.60	0.00	-5.06	0.01	0.00	0.00	0.0000	0.00	-0.00	0.02	-0.01	0.00	0.00	-0.00	0.00	0.00
O=C[C@H](C)N	A:43	ASN	ALA	-0.14	5.66	0.01	-2	8.99	-1.12	5.83	47.03	2.39	6.85	40.12	-5.63	0.00	0.02	0.55	0.01	2.86	0.0000	0.00	0.00	0.20	-0.35	0.00	0.00	0.00	0.00	0.00
O=C[C@H](C)N	A:44	LEU	ALA	0.00	6.62	-0.62	-2	8.99	-16.59	-9.63	-0.04	-2.04	2.41	-4.18	-0.64	0.00	4.40	0.01	0.00	0.00	0.0000	0.00	0.00	-0.00	0.00	0.00	0.00	-0.00	0.00	0.00
O=C[C@H](C)N	A:45	ILE	ALA	-0.00	12.47	-0.06	-2	8.99	29.28	36.24	-3.55	-8.23	3.20	-5.55	-1.25	0.00	8.27	0.00	0.00	0.00	0.0000	0.00	0.00	-0.00	0.00	0.00	0.00	0.00	0.00	0.00
O=C[C@H](C)N	A:46	VAL	ALA	-0.01	15.16	0.01	-1	8.99	-1.12	5.83	7.21	-2.51	5.29	-5.75	-0.01	0.00	10.20	0.01	0.00	0.00	0.0000	0.00	0.00	0.00	-0.01	0.00	0.00	0.00	0.00	0.00
O=C[C@H](C)N	A:47	ILE	ALA	-0.04	21.67	0.09	-2	10.72	20.11	28.80	5.54	-7.52	7.03	-5.71	-1.42	0.00	13.20	0.01	0.00	0.00	0.0000	0.00	0.00	0.00	-0.05	0.00	0.00	-0.00	0.00	0.00
O=C[C@H](C)N	A:48	TRP	ALA	-0.01	2.52	1.56	-2	8.99	4.73	11.68	14.90	0.46	4.63	1.65	-1.65	0.00	9.81	0.00	0.00	0.00	0.0000	0.00	0.00	0.05	-0.06	0.00	-0.00	0.00	0.00	0.00
O=C[C@H](C)N	A:49	ILE	ALA	-0.01	21.19	0.05	-2	10.41	9.64	18.02	5.67	-7.91	7.70	-6.09	-1.04	0.00	12.99	0.03	0.00	0.00	0.0000	0.00	0.00	-0.00	-0.01	0.00	0.00	-0.00	0.00	0.00
O=C[C@H](C)N	A:50	ILE	ALA	-0.03	22.64	0.04	-2	11.50	4.83	14.30	8.68	-7.23	9.37	-5.84	-2.56	0.00	14.98	-0.00	0.00	0.00	0.0000	0.00	0.00	-0.00	-0.03	0.00	0.00	0.00	0.00	0.00
O=C[C@H](C)N	A:51	LEU	ALA	-0.00	11.48	-0.41	-2	19.94	-13.79	4.11	2.52	-2.76	2.12	-3.19	-1.07	0.00	7.44	-0.01	0.00	0.00	0.0000	0.00	0.00	-0.00	-0.00	0.00	0.00	0.00	0.00	0.00
O=C[C@H](C)N	A:53	HIE	ALA	-0.00	8.85	0.39	-2	-3.13	34.51	32.46	16.68	-5.07	7.80	17.10	-7.81	0.00	2.98	1.14	0.55	0.00	0.0000	0.00	0.00	0.01	-0.01	0.00	-0.00	0.00	0.00	0.00
O=C[C@H](C)N	A:54	LYS	ALA	-0.00	-5.12	2.39	-4	-128.98	95.79	-35.22	4.28	-3.02	4.37	-83.12	90.23	0.00	-5.09	0.93	0.00	0.00	0.0000	0.00	0.00	0.04	-0.04	0.00	0.00	0.00	0.00	0.00
O=C[C@H](C)N	A:55	ARG	ALA	-0.00	-1.20	3.43	-4	-197.56	104.64	-94.95	22.32	-5.28	1.55	-111.40	136.41	0.00	1.00	0.03	0.00	0.00	0.0000	0.00	0.00	-0.03	0.02	0.00	0.00	0.00	0.00	0.00
O=C[C@H](C)N	A:56	MET	ALA	-0.00	15.67	-0.31	-3	44.25	2.09	48.47	15.96	-2.51	7.99	3.70	-4.18	0.00	10.97	-0.01	0.00	0.00	0.0000	0.00	0.00	-0.00	-0.00	0.00	0.00	0.00	0.00	0.00
O=C[C@H](C)N	A:57	ARG	ALA	-0.00	12.15	1.19	-4	-38.34	41.38	1.00	37.09	-6.12	6.66	-96.44	126.58	0.00	5.61	0.80	0.00	0.00	0.0000	0.00	0.00	0.05	-0.05	0.00	0.00	0.00	0.00	0.00
O=C[C@H](C)N	A:58	THR	ALA	0.00	9.00	0.49	-2	-48.04	51.68	1.60	12.93	0.69	0.71	4.16	0.84	0.00	1.33	0.51	0.00	4.68	0.0000	0.00	0.00	-0.01	0.01	0.00	0.00	0.00	0.00	0.00
O=C[C@H](C)N	A:59	VAL	ALA	-0.01	6.29	-0.15	-1	13.37	2.60	13.93	1.59	-2.68	2.90	-5.00	-1.23	0.00	7.60	0.01	0.00	0.00	0.0000	0.00	0.00	-0.00	-0.00	0.00	0.00	0.00	0.00	0.00
O=C[C@H](C)N	A:60	THR	ALA	0.00	5.55	0.11	-2	7.95	14.88	20.79	10.19	-4.38	2.23	9.62	-4.97	0.00	4.75	0.92	0.00	2.02	0.0000	0.00	0.00	0.03	-0.03	0.00	0.00	0.00	0.00	0.00
O=C[C@H](C)N	A:61	ASN	ALA	-0.01	5.32	-0.03	-2	22.31	0.42	20.69	45.89	3.23	5.09	34.16	0.82	0.00	0.00	1.24	0.83	0.52	0.0000	0.00	0.00	-0.06	0.05	0.00	0.00	0.00	0.00	0.00
O=C[C@H](C)N	A:62	TYR	ALA	0.01	17.50	0.41	-3	12.37	66.14	76.48	21.42	-1.95	4.77	12.85	-3.58	0.00	8.61	0.72	0.00	0.00	0.0000	0.00	0.00	0.04	-0.04	0.00	-0.00	-0.00	0.00	0.00
O=C[C@H](C)N	A:63	PHE	ALA	-0.03	27.26	0.40	-2	17.84	33.63	49.44	23.39	-0.33	11.53	-1.69	-1.69	0.00	15.59	-0.00	0.00	0.00	0.0000	0.00	0.00	0.02	-0.05	0.00	0.00	0.00	0.00	0.00
O=C[C@H](C)N	A:64	LEU	ALA	-0.08	21.42	0.03	-2	15.34	6.41	19.72	13.84	-3.75	7.49	-2.74	-3.00	0.00	15.92	0.00	0.00	0.00	0.0000	0.00	0.00	-0.00	-0.08	0.00	0.00	0.00	0.00	0.00
O=C[C@H](C)N	A:65	LEU	ALA	-0.01	18.29	0.03	-2	19.85	10.71	28.53	11.51	-4.00	5.99	-3.83	-0.76	0.00	14.10	0.01	0.00	0.00	0.0000	0.00	0.00	-0.01	-0.00	0.00	0.00	-0.00	0.00	0.00
O=C[C@H](C)N	A:66	ASN	ALA	-0.01	3.37	0.56	-2	-4.94	37.65	30.68	44.38	1.61	2.57	36.86	3.00	0.00	-0.02	0.26	0.00	0.11	0.0000	0.00	0.00	-0.04	0.03	0.00	0.00	0.00	0.00	0.00
O=C[C@H](C)N	A:67	LEU	ALA	-0.19	15.07	0.03	-2	8.76	-3.52	3.20	9.76	-3.72	8.56	-4.25	-4.21	0.00	13.58	0.00	0.00	0.00	0.0000	0.00	0.01	-0.01	-0.19	0.00	0.00	0.00	0.00	0.00
O=C[C@H](C)N	A:69	PHE	ALA	-0.04	-0.20	-0.76	-2	22.70	-93.63	-72.97	-0.61	0.82	-0.67	-3.11	-0.53	0.00	2.91	0.01	0.00	0.00	0.0000	0.00	0.00	-0.02	-0.03	0.00	0.00	-0.00	0.00	0.00
O=C[C@H](C)N	A:70	SER	ALA	-0.11	-0.04	0.12	-2	0.58	3.52	2.06	0.54	2.87	0.44	-5.86	0.39	0.00	0.07	0.35	0.00	2.38	0.0000	0.00	0.00	-0.12	0.01	0.00	0.00	0.00	0.00	0.00
O=C[C@H](C)N	A:71	ASP	ALA	-0.68	-0.58	0.05	-2	13.38	2.17	13.52	37.63	4.23	6.06	118.50	-91.87	0.00	-0.04	1.43	0.00	0.00	0.0000	0.00	0.01	-10.59	9.90	0.00	-0.00	0.00	0.00	0.00
O=C[C@H](C)N	A:73	SER	ALA	0.17	3.43	0.27	-2	-8.28	19.24	8.92	4.12	-2.35	1.17	-0.71	1.53	0.00	-0.02	0.25	0.00	4.08	0.0000	0.00	0.00	0.14	0.03	0.00	0.00	0.00	0.00	0.00
O=C[C@H](C)N	A:74	MET	ALA	-0.47	21.81	0.07	-3	28.40	18.18	44.55	21.63	-3.60	12.26	-0.24	-1.88	0.00	15.58	-0.01	0.00	0.00	0.0027	0.00	0.15	-0.58	-0.09	0.00	0.05	0.00	0.00	0.00
O=C[C@H](C)N	A:77	PHE	ALA	-0.21	12.89	0.21	-2	19.62	26.19	43.78	9.03	-1.11	5.78	-0.95	-4.48	0.00	9.25	-0.01	0.75	0.00	0.0000	0.00	0.01	0.06	-0.28	0.00	0.00	0.00	0.00	0.00
O=C[C@H](C)N	A:78	ASN	ALA	0.26	6.18	0.06	-2	9.71	0.33	8.01	46.79	2.92	4.08	35.88	-1.14	0.00	-0.04	0.34	0.00	4.47	0.0000	0.00	0.07	0.34	-0.15	0.00	0.00	0.00	0.00	0.00
O=C[C@H](C)N	A:79	THR	ALA	-0.15	3.75	0.10	-2	11.60	2.75	12.33	7.43	-1.80	3.02	-1.69	-0.78	0.00	4.66	0.26	0.00	3.91	0.0000	0.00	0.01	-0.07	-0.09	0.00	0.00	0.00	0.00	0.00
O=C[C@H](C)N	A:80	SER	ALA	0.04	-6.59	0.33	-2	-16.38	20.05	1.63	-3.84	-1.69	0.58	-8.14	0.96	0.00	-0.01	0.01	0.00	4.42	0.0000	0.00	0.00	0.23	-0.19	0.00	0.00	-0.00	0.00	0.00
O=C[C@H](C)N	A:81	ILE	ALA	-0.28	12.68	-0.05	-2	19.73	-3.85	14.66	-1.52	-11.65	7.08	-7.00	-2.41	0.00	12.74	-0.01	0.00	0.00	0.0000	0.00	0.05	-0.02	-0.30	0.00	0.00	-0.00	0.00	0.00
O=C[C@H](C)N	A:82	ASN	ALA	1.08	1.87	0.05	-2	8.82	-2.93	3.86	44.98	1.35	3.25	39.24	-0.32	0.00	-0.06	0.42	0.00	0.02	-0.0042	0.00	0.55	-1.13	1.63	0.00	0.03	0.00	0.00	0.00
O=C[C@H](C)N	A:83	PHE	ALA	-0.13	20.12	0.26	-2	17.48	23.44	38.88	18.59	-0.16	6.94	-1.68	-1.44	0.00	14.90	0.03	0.12	0.00	0.0002	0.00	0.04	-0.10	-0.07	0.00	0.00	0.00	0.00	0.00
O=C[C@H](C)N	A:84	ILE	ALA	-0.29	15.03	-0.10	-2	27.16	-6.69	19.67	2.00	-7.11	6.07	-5.59	-3.04	0.00	11.91	0.03	0.00	0.00	0.0002	0.00	0.02	-0.04	-0.27	0.00	0.00	0.00	0.00	0.00
O=C[C@H](C)N	A:85	TYR	ALA	-0.22	22.81	0.18	-3	14.53	12.94	26.74	29.94	-2.81	11.97	9.43	-5.64	0.00	16.42	0.16	0.62	0.00	0.0163	0.00	0.09	1.09	-1.39	0.00	-0.01	0.00	0.00	0.00
O=C[C@H](C)N	A:88	HIE	ALA	-0.24	7.87	0.10	-2	16.27	4.76	21.34	16.00	-4.84	7.93	10.61	-0.16	0.00	1.93	0.29	0.48	0.00	0.0002	0.00	0.06	-1.21	0.91	0.00	-0.00	0.00	0.00	0.00
O=C[C@H](C)N	A:89	GLY	ALA	-1.18	-3.06	0.45	0	-7.72	20.12	-2.11	-1.47	4.00	-1.51	-0.79	0.91	0.00	-2.88	-0.02	0.00	0.00	0.0009	0.00	-0.24	0.04	-0.97	0.00	-0.01	0.00	0.00	0.00
O=C[C@H](C)N	A:90	GLU	ALA	-2.18	10.57	0.15	-3	4.99	5.48	12.79	33.43	-5.27	7.60	84.46	-55.99	0.00	3.77	1.04	0.00	0.00	0.0002	0.00	0.14	-29.88	27.56	0.00	0.00	0.00	0.00	0.00
O=C[C@H](C)N	A:91	TRP	ALA	7.95	23.77	0.15	-2	44.49	26.87	69.36	29.89	-2.31	10.19	2.66	-3.10	0.00	14.31	0.03	0.17	0.00	0.0016	0.00	2.86	6.31	-5.35	0.00	3.29	0.84	0.00	0.00
O=C[C@H](C)N	A:92	TYR	ALA	-0.58	12.59	0.15	-3	-11.69	46.74	32.76	12.97	-0.43	4.50	7.74	-4.07	0.00	5.56	0.23	0.00	0.00	-0.0010	0.00	0.03	-0.25	-0.35	0.00	0.00	0.00	0.00	0.00
O=C[C@H](C)N	A:93	PHE	ALA	-0.44	21.67	0.09	-2	18.92	8.45	29.66	15.20	-0.85	8.22	-4.21	-3.46	0.00	15.84	-0.01	0.13	0.00	-0.0010	0.00	0.11	-0.13	-0.42	0.00	0.00	0.00	0.00	0.00
O=C[C@H](C)N	A:95	LYS	ALA	0.32	-5.63	1.68	-4	-60.07	62.36	0.25	6.70	-7.60	5.29	-17.77	30.56	0.00	-4.64	0.54	0.00	0.00	-0.0010	0.00	0.01	11.99	-11.69	0.00	0.00	0.00	0.00	0.00
O=C[C@H](C)N	A:97	TYR	ALA	-0.09	15.44	0.52	-3	27.57	58.86	84.13	23.94	-1.31	5.85	12.14	-4.58	0.00	11.71	0.22	0.00	0.00	-0.0010	0.00	0.03	0.27	-0.39	0.00	0.00	-0.00	0.00	0.00
O=C[C@H](C)N	A:98	CYT	ALA	-3.28	-31.56	-0.00	0	12.90	-7.29	3.30	16.49	-0.01	-6.54	129.98	-109.62	0.00	5.92	0.03	0.00	0.00	-0.0010	0.00	0.07	-18.91	15.56	0.00	0.00	0.00	0.00	0.00
O=C[C@H](C)N	A:99	LYS	ALA	0.34	-5.35	1.30	-4	-62.07	42.48	-21.90	5.72	0.37	5.05	-50.79	57.86	0.00	-7.10	-0.02	0.00	0.00	-0.0010	0.00	0.01	8.77	-8.45	0.00	0.00	0.00	0.00	0.00
O=C[C@H](C)N	A:100	PHE	ALA	-0.07	11.08	0.19	-2	24.91	33.01	55.62	10.60	-2.64	4.79	0.56	-2.31	0.00	10.12	0.01	0.14	0.00	-0.0010	0.00	0.01	0.08	-0.17	0.00	-0.00	0.00	0.00	0.00
O=C[C@H](C)N	A:101	HIE	ALA	1.67	5.21	-0.02	-2	23.94	13.00	34.81	12.54	-6.05	9.70	8.47	-4.66	0.00	3.17	0.23	0.01	0.00	-0.0012	0.00	1.71	0.82	-1.93	0.00	1.07	0.00	0.00	0.00
O=C[C@H](C)N	A:102	ASN	ALA	0.55	3.19	0.04	-2	14.59	-3.80	8.71	45.19	2.64	4.87	37.07	-2.03	0.00	-0.02	0.30	0.00	1.81	-0.0120	0.00	1.99	2.37	-3.97	0.00	0.11	0.05	0.00	0.00
O=C[C@H](C)N	A:103	PHE	ALA	-0.14	13.91	0.35	-2	18.95	33.95	50.61	10.14	-3.54	6.17	-2.90	-2.76	0.00	13.07	-0.00	0.23	0.00	0.0002	0.00	0.03	0.03	-0.20	0.00	0.00	0.00	0.00	0.00
O=C[C@H](C)N	A:104	PHE	ALA	-0.07	9.50	0.01	-2	31.10	23.09	51.91	11.76	-2.77	5.70	1.55	-3.55	0.00	10.24	-0.00	0.66	0.00	0.0002	0.00	0.02	0.07	-0.16	0.00	-0.00	0.00	0.00	0.00
O=C[C@H](C)N	A:105	PRO	ALA	0.74	7.01	0.03	0	13.30	-6.25	5.30	-24.51	-8.85	4.26	-28.21	0.42	0.00	7.13	-0.01	0.00	0.00	0.0001	0.00	0.43	-0.15	0.15	0.00	0.32	0.00	0.00	0.00
O=C[C@H](C)N	A:106	VAL	ALA	3.54	12.06	0.10	-1	12.34	2.32	12.37	5.99	-1.76	4.40	-4.91	-2.28	0.00	7.00	0.00	0.00	0.00	-0.0101	0.00	1.62	-0.04	-0.49	0.00	2.44	-0.00	0.00	0.00
O=C[C@H](C)N	A:107	THR	ALA	-0.02	8.44	0.02	-2	13.04	-0.30	10.46	12.31	-1.94	4.16	1.17	-0.26	0.00	5.09	0.25	0.00	3.86	0.0002	0.00	0.01	-0.07	0.04	0.00	0.00	0.00	0.00	0.00
O=C[C@H](C)N	A:108	SER	ALA	0.42	-1.46	0.02	-2	11.56	-5.07	4.21	1.59	-2.00	0.27	-1.57	0.12	0.00	-0.02	0.24	0.00	4.12	0.0002	0.00	0.01	0.23	0.18	0.00	0.00	0.00	0.00	0.00
O=C[C@H](C)N	A:109	VAL	ALA	3.85	13.06	0.02	-1	12.58	1.12	11.41	6.61	-2.63	3.05	-4.02	-1.90	0.00	8.27	-0.00	0.00	0.00	-0.0001	0.00	1.49	0.14	-0.97	0.00	3.19	0.00	0.00	0.00
O=C[C@H](C)N	A:110	PHE	ALA	-0.08	16.96	0.44	-2	27.71	33.42	58.85	15.16	0.86	8.49	-3.60	-4.51	0.00	13.84	0.02	0.14	0.00	0.0002	0.00	0.05	0.03	-0.16	0.00	0.00	-0.00	0.00	0.00
O=C[C@H](C)N	A:112	SER	ALA	-0.02	0.41	0.00	-2	12.28	-6.97	3.02	1.61	-4.44	1.39	0.55	-0.82	0.00	-0.04	0.98	0.00	4.01	0.0002	0.00	0.00	0.04	-0.07	0.00	-0.00	0.00	0.00	0.00
O=C[C@H](C)N	A:113	ILE	ALA	-0.08	16.07	0.12	-2	16.96	16.69	31.36	2.70	-10.10	7.80	-6.45	-2.85	0.00	14.38	0.01	0.00	0.00	0.0002	0.00	0.06	0.00	-0.14	0.00	0.00	0.00	0.00	0.00
O=C[C@H](C)N	A:114	TYR	ALA	-0.05	11.45	0.51	-3	-15.88	58.39	40.23	18.35	-2.34	5.00	7.48	-3.36	0.00	11.38	0.10	0.12	0.00	0.0002	0.00	0.02	0.02	-0.09	0.00	-0.00	0.00	0.00	0.00
O=C[C@H](C)N	A:115	SER	ALA	0.03	7.54	-0.01	-2	12.47	-7.89	2.30	8.17	-2.53	1.11	5.70	-0.96	0.00	-0.06	0.44	0.00	4.44	0.0002	0.00	0.00	0.06	-0.03	0.00	-0.00	-0.00	0.00	0.00
O=C[C@H](C)N	A:116	MET	ALA	-0.05	28.29	0.16	-3	12.92	7.58	18.22	28.63	-3.77	12.40	-0.03	-3.25	0.00	23.34	-0.00	0.00	0.00	0.0002	0.00	0.00	0.01	-0.07	0.00	0.00	0.00	0.00	0.00
O=C[C@H](C)N	A:117	THR	ALA	0.01	8.15	0.17	-2	6.29	6.07	10.08	10.03	-1.73	3.78	-1.95	1.39	0.00	4.61	0.24	0.00	3.69	0.0002	0.00	0.00	0.04	-0.03	0.00	0.00	0.00	0.00	0.00
O=C[C@H](C)N	A:119	ILE	ALA	-0.05	28.76	0.00	-2	12.63	-6.61	3.74	11.15	-7.47	7.39	-5.61	-2.21	0.00	19.09	0.01	0.00	0.00	0.0002	0.00	0.00	0.00	-0.05	0.00	0.00	-0.00	0.00	0.00
O=C[C@H](C)N	A:121	VAL	ALA	-0.01	7.21	-0.49	-1	37.69	-5.15	30.26	-1.70	-1.64	1.32	-5.51	-0.58	0.00	4.72	0.00	0.00	0.00	0.0002	0.00	0.00	-0.00	-0.01	0.00	0.00	0.00	0.00	0.00
O=C[C@H](C)N	A:122	ASP	ALA	-0.09	6.61	0.13	-2	10.34	1.47	9.53	47.42	0.43	3.77	148.10	-108.62	0.00	0.02	3.82	0.00	0.00	0.0002	0.00	0.00	-3.00	2.91	0.00	-0.00	0.00	0.00	0.00
O=C[C@H](C)N	A:123	ARG	ALA	0.00	20.53	1.13	-4	-9.66	56.27	44.32	46.01	-6.37	8.02	-86.46	117.81	0.00	8.65	4.36	0.00	0.00	0.0002	0.00	0.00	-0.10	0.10	0.00	0.00	0.00	0.00	0.00
O=C[C@H](C)N	A:124	TYR	ALA	0.00	19.83	0.45	-3	-13.55	37.73	21.89	27.21	0.27	4.96	9.66	-0.11	0.00	12.12	0.26	0.07	0.00	0.0002	0.00	0.00	-0.00	0.00	0.00	0.00	0.00	0.00	0.00
O=C[C@H](C)N	A:125	MET	ALA	-0.00	16.18	-0.47	-3	55.31	-16.88	36.15	15.13	-3.62	8.41	-0.31	-0.02	0.00	10.68	-0.01	0.00	0.00	0.0002	0.00	0.00	0.01	-0.01	0.00	0.00	0.00	0.00	0.00
O=C[C@H](C)N	A:127	ILE	ALA	-0.00	14.45	-0.25	-2	30.96	0.36	29.04	0.24	-8.48	5.00	-6.08	-1.06	0.00	10.86	-0.00	0.00	0.00	0.0002	0.00	0.00	0.00	-0.00	0.00	-0.00	0.00	0.00	0.00
O=C[C@H](C)N	A:128	ILE	ALA	-0.00	15.41	-0.48	-2	24.71	-15.15	7.27	3.97	-8.75	6.77	-5.44	-1.11	0.00	12.49	-0.00	0.00	0.00	0.0002	0.00	0.00	-0.00	0.00	0.00	0.00	0.00	0.00	0.00
O=C[C@H](C)N	A:129	HIE	ALA	-0.00	13.32	0.41	-2	-0.23	11.25	8.73	22.13	-5.97	8.04	17.29	-2.29	0.00	4.14	0.86	0.08	0.00	0.0002	0.00	0.00	-0.01	0.01	0.00	0.00	0.00	0.00	0.00
O=C[C@H](C)N	A:130	PRO	ALA	-0.00	2.39	1.26	0	16.18	-9.82	4.08	-30.78	-7.79	1.90	-28.10	-0.95	0.00	4.17	-0.01	0.00	0.00	0.0002	0.00	0.00	-0.00	0.00	0.00	0.00	0.00	0.00	0.00
O=C[C@H](C)N	A:131	LEU	ALA	0.00	2.99	-1.53	-2	16.36	-76.40	-62.33	-3.48	-2.95	0.75	-3.17	-0.58	0.00	2.47	0.00	0.00	0.00	0.0002	0.00	0.00	-0.00	0.00	0.00	0.00	0.00	0.00	0.00
O=C[C@H](C)N	A:132	LYS	ALA	-0.00	-3.93	1.73	-4	-90.69	53.24	-39.74	6.86	-2.56	3.20	-47.63	58.38	0.00	-5.13	0.60	0.00	0.00	0.0002	0.00	0.00	-0.16	0.15	0.00	0.00	-0.00	0.00	0.00
O=C[C@H](C)N	A:133	PRO	ALA	0.00	-50.09	1.57	0	15.97	-23.32	-9.64	-85.23	-56.06	-0.36	-29.16	-0.73	0.00	1.09	-0.01	0.00	0.00	0.0002	0.00	0.00	-0.00	0.00	0.00	0.00	0.00	0.00	0.00
O=C[C@H](C)N	A:134	ARG	ALA	-0.01	0.86	2.85	-4	-110.78	120.88	7.82	30.10	-6.21	4.97	-81.66	105.14	0.00	7.87	0.00	0.00	0.00	0.0002	0.00	0.00	-0.19	0.18	0.00	0.00	0.00	0.00	0.00
O=C[C@H](C)N	A:135	LEU	ALA	-0.00	14.15	-0.02	-2	33.76	26.32	57.80	7.53	-4.54	6.80	-3.00	-1.67	0.00	9.94	0.00	0.00	0.00	0.0002	0.00	0.00	-0.00	-0.00	0.00	0.00	0.00	0.00	0.00
O=C[C@H](C)N	A:136	SER	ALA	-0.00	-2.32	0.59	-2	-47.29	45.22	-4.35	-0.28	5.66	0.01	-6.81	-1.57	0.00	-0.01	0.08	0.00	2.35	0.0002	0.00	0.00	-0.00	0.00	0.00	0.00	0.00	0.00	0.00
O=C[C@H](C)N	A:138	LYS	ALA	-0.00	-6.57	2.68	-4	-152.23	70.83	-83.70	3.52	0.00	1.54	-75.47	81.65	0.00	-4.21	-0.00	0.00	0.00	0.0002	0.00	0.00	-0.03	0.03	0.00	0.00	0.00	0.00	0.00
O=C[C@H](C)N	A:139	VAL	ALA	-0.00	4.71	-0.85	-1	35.85	-32.92	0.64	-2.43	-1.89	1.92	-5.40	-0.76	0.00	3.70	-0.00	0.00	0.00	0.0002	0.00	0.00	-0.00	-0.00	0.00	0.00	0.00	0.00	0.00
O=C[C@H](C)N	A:140	THR	ALA	-0.01	5.79	-0.07	-2	19.33	-12.27	4.78	9.72	-1.46	2.60	1.21	-1.52	0.00	5.33	0.26	0.00	3.31	0.0002	0.00	0.00	0.00	-0.01	0.00	0.00	0.00	0.00	0.00
O=C[C@H](C)N	A:141	THR	ALA	0.00	1.07	0.66	-2	-45.52	51.66	4.73	4.60	-1.71	0.85	0.06	0.48	0.00	1.07	0.25	0.00	3.60	0.0002	0.00	0.00	-0.01	0.02	0.00	0.00	0.00	0.00	0.00
O=C[C@H](C)N	A:142	GLY	ALA	-0.00	-5.23	0.33	0	13.98	29.37	9.84	-1.18	3.36	-1.28	-0.93	0.29	0.00	-2.62	-0.00	0.00	0.00	0.0002	0.00	-0.00	-0.00	-0.00	0.00	0.00	0.00	0.00	0.00
O=C[C@H](C)N	A:143	VAL	ALA	-0.02	7.50	-0.32	-1	18.68	-11.19	6.03	-2.04	-2.40	1.46	-5.58	-0.64	0.00	5.14	0.00	0.00	0.00	0.0002	0.00	0.00	-0.00	-0.01	0.00	-0.00	0.00	0.00	0.00
O=C[C@H](C)N	A:144	ILE	ALA	-0.02	17.36	-0.39	-2	40.59	-16.75	21.55	0.85	-8.53	6.38	-5.99	-1.69	0.00	10.70	0.01	0.00	0.00	0.0002	0.00	0.00	-0.00	-0.02	0.00	0.00	-0.00	0.00	0.00
O=C[C@H](C)N	A:145	VAL	ALA	0.00	7.69	-0.99	-1	28.58	-40.28	-13.51	-4.51	-2.07	0.34	-5.39	-0.20	0.00	2.80	0.01	0.00	0.00	0.0002	0.00	0.00	-0.00	0.00	0.00	0.00	0.00	0.00	0.00
O=C[C@H](C)N	A:146	CYS	ALA	0.01	1.11	-0.35	-2	18.66	-32.55	-9.77	0.72	-0.50	0.60	-0.72	1.41	0.00	-0.08	0.00	0.00	0.00	0.0002	0.00	0.00	0.05	-0.04	0.00	-0.00	0.00	0.00	0.00
O=C[C@H](C)N	A:147	ILE	ALA	-0.06	17.21	-0.06	-2	26.88	-3.07	21.52	2.14	-8.36	7.43	-6.02	-1.60	0.00	10.74	0.02	0.00	0.00	0.0002	0.00	0.00	0.00	-0.07	0.00	0.00	0.00	0.00	0.00
O=C[C@H](C)N	A:148	TRP	ALA	-0.15	-0.45	1.07	-2	41.32	-0.31	38.73	8.78	0.89	2.62	2.48	-1.64	0.00	4.57	0.01	0.00	0.00	0.0002	0.00	0.01	0.08	-0.24	0.00	0.00	0.00	0.00	0.00
O=C[C@H](C)N	A:149	SER	ALA	-0.01	-3.74	0.53	-2	-36.42	41.81	3.11	-0.58	-0.58	-0.66	-4.95	1.48	0.00	-0.12	0.26	0.00	3.99	0.0002	0.00	0.00	0.08	-0.09	0.00	-0.00	0.00	0.00	0.00
O=C[C@H](C)N	A:150	LEU	ALA	-0.05	8.77	-0.56	-2	22.47	-33.90	-13.72	-0.43	-2.23	2.51	-4.76	-1.30	0.00	5.40	0.00	0.00	0.00	0.0002	0.00	0.00	-0.01	-0.05	0.00	-0.00	0.00	0.00	0.00
O=C[C@H](C)N	A:152	ILE	ALA	-0.04	14.66	-0.16	-2	21.82	15.20	34.74	-1.69	-10.38	4.54	-5.58	-0.67	0.00	10.44	-0.00	0.00	0.00	0.0002	0.00	0.01	0.02	-0.07	0.00	0.00	0.00	0.00	0.00
O=C[C@H](C)N	A:153	VAL	ALA	-0.02	4.98	-0.66	-1	21.78	-25.08	-5.59	-1.67	-2.46	1.02	-4.42	-0.78	0.00	4.99	0.00	0.00	0.00	0.0002	0.00	0.00	0.01	-0.03	0.00	-0.00	0.00	0.00	0.00
O=C[C@H](C)N	A:154	LEU	ALA	-0.14	10.82	0.19	-2	19.98	16.17	33.86	4.83	-3.30	5.52	-2.89	-3.26	0.00	8.89	-0.00	0.00	0.00	0.0002	0.00	0.03	-0.00	-0.16	0.00	-0.00	0.00	0.00	0.00
O=C[C@H](C)N	A:156	PHE	ALA	-0.05	4.15	-0.83	-2	57.12	-67.63	-12.80	6.89	1.38	0.25	-0.69	0.02	0.00	5.98	0.01	0.00	0.00	0.0002	0.00	0.01	-0.03	-0.02	0.00	-0.00	0.00	0.00	0.00
O=C[C@H](C)N	A:157	PRO	ALA	0.12	-0.85	0.54	0	22.99	-13.42	7.29	-30.29	-11.51	3.47	-27.19	-1.08	0.00	5.88	0.00	0.00	0.00	0.0002	0.00	0.02	-0.04	0.14	0.00	-0.00	-0.00	0.00	0.00
O=C[C@H](C)N	A:158	LEU	ALA	5.72	14.30	0.08	-2	21.37	2.56	25.90	11.09	-2.67	7.08	-4.55	-3.20	0.00	8.71	0.00	0.00	0.00	0.0020	0.00	2.76	0.01	-0.75	0.00	3.71	0.00	0.00	0.00
O=C[C@H](C)N	A:159	CYS	ALA	0.38	0.89	-0.08	-2	23.01	-8.80	11.93	2.99	3.63	1.40	-1.54	-1.06	0.00	0.15	0.02	0.00	0.00	0.0002	0.00	0.01	0.08	0.29	0.00	-0.00	-0.00	0.00	0.00
O=C[C@H](C)N	A:160	TYR	ALA	-0.18	1.36	1.15	-3	-111.98	100.48	-13.78	9.32	-1.19	1.85	3.05	-0.25	0.00	5.96	0.00	0.06	0.00	0.0002	0.00	0.01	0.11	-0.30	0.00	0.00	0.00	0.00	0.00
O=C[C@H](C)N	A:161	PHE	ALA	-0.23	14.79	-0.75	-2	50.49	-0.32	47.88	13.85	-0.97	4.34	0.32	-2.10	0.00	11.44	0.00	1.04	0.00	0.0002	0.00	0.02	0.09	-0.34	0.00	0.00	0.00	0.00	0.00
O=C[C@H](C)N	A:162	SER	ALA	-0.22	1.96	-0.08	-2	23.71	-12.67	8.75	4.00	4.67	-0.44	-1.57	-0.94	0.00	0.01	0.03	0.00	2.46	0.0002	0.00	0.05	-0.13	-0.14	0.00	-0.00	0.00	0.00	0.00
O=C[C@H](C)N	A:163	THR	ALA	0.01	4.82	0.43	-2	-25.81	38.80	10.70	8.54	1.02	1.68	0.96	-1.61	0.00	1.68	0.25	0.00	4.57	0.0002	0.00	0.02	-0.45	0.44	0.00	0.00	0.00	0.00	0.00
O=C[C@H](C)N	A:164	THR	ALA	-0.18	0.87	0.38	-2	-17.45	34.03	20.47	6.77	-2.29	3.17	4.22	-4.46	0.00	2.53	0.01	0.00	3.77	0.0002	0.00	0.01	0.67	-0.87	0.00	-0.00	0.00	0.00	0.00
O=C[C@H](C)N	A:165	GLN	ALA	1.43	4.69	0.43	-3	15.97	7.31	20.99	46.93	-2.19	6.73	29.09	6.05	0.00	2.98	0.01	2.83	0.00	-0.0033	0.00	1.00	3.46	-3.36	0.00	0.00	0.32	0.00	0.00
O=C[C@H](C)N	A:166	THR	ALA	0.07	4.23	0.28	-2	-22.02	38.19	13.89	6.78	6.32	0.82	-3.08	-1.78	0.00	1.68	0.20	0.00	2.54	0.0012	0.00	0.01	0.40	-0.33	0.00	0.00	0.00	0.00	0.00
O=C[C@H](C)N	A:167	LYS	ALA	0.50	0.34	1.31	-4	-48.35	34.30	-16.34	9.57	-4.27	4.28	-22.60	35.88	0.00	-5.89	1.68	0.00	0.00	0.0012	0.00	0.01	14.05	-13.56	0.00	0.00	0.00	0.00	0.00
O=C[C@H](C)N	A:168	ARG	ALA	0.41	3.55	3.35	-4	-164.62	88.30	-78.60	28.10	-6.08	1.88	-36.08	65.57	0.00	2.39	0.01	0.00	0.00	0.0012	0.00	0.01	16.63	-16.23	0.00	-0.00	0.00	0.00	0.00
O=C[C@H](C)N	A:169	THR	ALA	-0.35	2.62	0.33	-2	-13.17	36.28	20.83	6.31	-2.77	0.52	1.77	0.29	0.00	3.39	0.35	0.00	3.10	0.0008	0.00	0.39	-0.11	-0.71	0.00	0.08	0.00	0.00	0.00
O=C[C@H](C)N	A:170	ILE	ALA	0.74	1.00	-1.41	-2	59.72	-53.41	4.02	-9.85	-13.77	-0.34	-1.70	-1.62	0.00	6.84	-0.00	0.00	0.00	0.0014	0.00	0.67	-0.11	-0.30	0.00	0.48	0.00	0.00	0.00
O=C[C@H](C)N	A:171	PRO	ALA	0.01	-4.73	1.65	0	25.96	-28.49	-4.81	-36.70	-11.32	-0.51	-26.21	-1.55	0.00	2.86	-0.00	0.00	0.00	0.0012	0.00	0.02	0.26	-0.26	0.00	0.00	0.00	0.00	0.00
O=C[C@H](C)N	A:172	GLN	ALA	-0.03	0.21	1.45	-3	-61.53	49.13	-14.68	40.63	-2.34	2.54	33.99	3.23	0.00	2.42	0.78	0.00	0.03	0.0012	0.00	0.02	1.36	-1.41	0.00	0.00	0.00	0.00	0.00
O=C[C@H](C)N	A:173	ARG	ALA	15.63	23.27	0.31	-4	30.70	26.60	61.61	51.69	-6.52	4.82	-26.70	53.84	0.00	9.65	0.96	0.00	0.00	0.0074	0.00	1.95	67.80	-59.10	0.00	0.86	4.12	0.00	0.00
O=C[C@H](C)N	A:174	THR	ALA	0.14	3.78	0.10	-2	9.04	14.58	20.95	7.40	-0.50	2.11	3.77	-2.84	0.00	1.31	0.29	0.00	3.11	0.0003	0.00	0.01	0.69	-0.55	0.00	-0.00	-0.00	0.00	0.00
O=C[C@H](C)N	A:175	ILE	ALA	-0.21	7.75	-0.05	-2	26.23	-13.43	10.14	-5.05	-10.95	3.55	-6.34	-3.69	0.00	12.61	-0.01	0.00	0.00	-0.0177	0.00	1.44	-0.01	-3.38	0.00	1.74	0.00	0.00	0.00
O=C[C@H](C)N	A:176	CYS	ALA	-0.13	-0.16	-0.05	-2	27.08	-11.60	13.78	1.53	-2.66	3.28	4.85	-3.83	0.00	0.02	0.00	0.00	0.00	0.0004	0.00	0.03	0.14	-0.29	0.00	-0.01	0.00	0.00	0.00
O=C[C@H](C)N	A:177	TYR	ALA	2.16	7.28	0.27	-3	-14.85	32.90	15.39	14.35	0.61	0.85	4.19	0.08	0.00	3.97	0.00	2.51	0.00	-0.0005	0.00	3.87	-0.41	-3.15	0.00	1.84	0.00	0.00	0.00
O=C[C@H](C)N	A:178	VAL	ALA	0.40	6.20	-0.00	-1	34.49	16.03	48.89	-0.06	-3.01	3.57	-3.49	-3.11	0.00	5.59	-0.00	0.00	0.00	-0.0005	0.00	0.65	-0.03	-0.88	0.00	0.65	0.00	0.00	0.00
O=C[C@H](C)N	A:180	TRP	ALA	-0.43	26.01	0.48	-2	70.08	31.50	98.92	37.11	-0.88	15.59	8.69	-4.83	0.00	18.34	0.00	0.61	0.00	0.0003	0.00	0.23	0.17	-0.88	0.00	0.04	0.00	0.00	0.00
O=C[C@H](C)N	A:181	PRO	ALA	0.05	4.06	1.04	0	31.92	-8.12	21.14	-28.37	-6.92	1.55	-26.68	-0.97	0.00	4.60	0.00	0.00	0.00	0.0003	0.00	0.00	0.15	-0.11	0.00	0.00	0.00	0.00	0.00
O=C[C@H](C)N	A:182	ASN	ALA	-0.02	-3.17	2.90	-2	-133.14	110.60	-25.20	38.75	1.51	0.27	32.52	4.39	0.00	0.01	-0.00	0.00	0.07	-0.0040	0.00	0.00	-0.35	0.32	0.00	0.00	0.00	0.00	0.00
O=C[C@H](C)N	A:183	MET	ALA	-0.01	1.25	-0.72	-3	56.86	-89.32	-35.12	0.96	-0.85	4.15	-6.34	1.21	0.00	2.81	-0.01	0.00	0.00	0.0036	0.00	0.00	0.14	-0.15	0.00	0.00	0.00	0.00	0.00
O=C[C@H](C)N	A:184	LYS	ALA	0.53	-6.22	2.23	-4	-112.44	66.99	-48.11	4.52	-2.30	2.38	-36.39	44.99	0.00	-4.69	-0.00	0.00	0.00	0.0036	0.00	0.03	14.60	-14.10	0.00	0.00	0.00	0.00	0.00
O=C[C@H](C)N	A:185	ASP	ALA	-0.35	6.89	0.61	-2	0.87	18.25	16.45	45.98	6.12	2.20	67.41	-32.59	0.00	-0.03	3.22	0.00	0.00	0.0036	0.00	0.00	-12.25	11.89	0.00	0.00	0.00	0.00	0.00
O=C[C@H](C)N	A:186	ASP	ALA	-0.42	-2.31	1.04	-2	-23.79	34.34	7.90	36.33	6.11	2.37	48.32	-19.96	0.00	-0.07	-0.01	0.00	0.00	0.0036	0.00	0.00	-11.94	11.51	0.00	0.00	-0.00	0.00	0.00
O=C[C@H](C)N	A:187	SER	ALA	-0.19	-2.16	-0.02	-2	26.85	-4.19	20.01	-1.10	5.02	1.55	-8.95	-0.96	0.00	-0.04	0.01	0.00	2.45	0.0036	0.00	0.02	-0.62	0.41	0.00	-0.00	-0.00	0.00	0.00
O=C[C@H](C)N	A:188	PHE	ALA	-0.05	2.49	-0.18	-2	45.79	-34.56	42.17	1.39	0.71	0.23	-3.25	-0.99	0.00	4.74	0.00	0.00	0.00	0.0036	0.00	0.07	0.07	-0.20	0.00	0.00	0.00	0.00	0.00
O=C[C@H](C)N	A:189	MET	ALA	-0.05	7.33	-0.60	-3	60.13	-67.73	-9.99	6.17	-2.27	3.94	-1.08	0.72	0.00	4.91	0.00	0.00	0.00	0.0036	0.00	0.01	0.22	-0.27	0.00	0.00	0.00	0.00	0.00
O=C[C@H](C)N	A:190	TYR	ALA	2.44	29.23	0.33	-3	13.80	35.53	46.94	35.08	-0.71	6.21	15.86	-2.91	0.00	13.66	0.42	0.11	0.00	0.0012	0.00	0.89	-0.09	0.21	0.00	1.42	0.00	0.00	0.00
O=C[C@H](C)N	A:191	HID	ALA	0.35	2.34	0.43	-2	39.75	32.06	69.41	8.20	-4.19	9.49	0.09	-1.28	0.00	3.21	0.00	0.55	0.00	0.0051	0.00	1.15	-0.99	-0.96	0.00	1.15	0.00	0.00	0.00
O=C[C@H](C)N	A:192	ILE	ALA	-0.04	9.24	-0.77	-2	38.84	-30.87	5.57	-7.07	-7.22	1.75	-5.82	-0.74	0.00	5.00	0.01	0.00	0.00	0.0036	0.00	0.04	0.01	-0.09	0.00	0.00	0.00	0.00	0.00
O=C[C@H](C)N	A:193	ILE	ALA	-0.01	10.64	-0.82	-2	42.47	-32.67	7.40	-6.40	-7.60	1.73	-5.87	-0.77	0.00	6.12	0.01	0.00	0.00	0.0036	0.00	0.02	0.00	-0.04	0.00	0.00	-0.00	0.00	0.00
O=C[C@H](C)N	A:194	VAL	ALA	3.56	14.42	-0.01	-1	39.09	-7.64	29.06	4.08	-1.94	2.64	-5.42	-2.28	0.00	7.51	0.01	0.00	0.00	-0.0139	0.00	1.22	-0.02	-0.16	0.00	2.52	0.00	0.00	0.00
O=C[C@H](C)N	A:195	THR	ALA	2.33	10.86	-0.04	-2	35.81	-9.47	23.94	12.33	0.35	2.39	-1.37	1.06	0.00	3.44	0.26	0.00	3.86	-0.0050	0.00	0.93	-0.38	0.36	0.00	1.41	-0.00	0.00	0.00
O=C[C@H](C)N	A:196	VAL	ALA	0.02	7.30	-0.25	-1	39.87	-10.23	27.24	-0.68	-2.42	2.01	-6.10	-0.78	0.00	6.59	0.01	0.00	0.00	0.0036	0.00	0.02	0.01	-0.01	0.00	0.00	0.00	0.00	0.00
O=C[C@H](C)N	A:197	LEU	ALA	0.01	10.28	-0.08	-2	43.15	-9.54	31.21	5.18	-2.57	4.35	-3.56	-1.47	0.00	8.43	-0.00	0.00	0.00	0.0036	0.00	0.02	-0.01	-0.01	0.00	-0.00	0.00	0.00	0.00
O=C[C@H](C)N	A:198	VAL	ALA	4.02	10.84	-0.08	-1	37.47	-13.44	21.63	4.66	-2.53	2.71	-6.00	-2.13	0.00	8.58	0.00	0.00	0.00	-0.0126	0.00	1.20	0.37	0.44	0.00	2.01	-0.00	0.00	0.00
O=C[C@H](C)N	A:199	TYR	ALA	0.30	14.07	0.78	-3	20.78	62.58	80.96	23.58	0.36	8.18	4.00	-1.16	0.00	11.77	0.04	0.09	0.00	0.0036	0.00	0.37	-0.48	0.36	0.00	0.05	-0.00	0.00	0.00
O=C[C@H](C)N	A:200	VAL	ALA	-0.09	7.17	-0.59	-1	47.62	-26.07	19.16	0.87	-1.55	2.76	-5.12	-0.49	0.00	5.35	0.00	0.00	0.00	0.0036	0.00	0.03	-0.01	-0.11	0.00	0.00	0.00	0.00	0.00
O=C[C@H](C)N	A:201	LEU	ALA	-0.02	8.68	-0.48	-2	43.40	-35.79	5.21	3.11	-1.81	2.20	-2.97	-0.52	0.00	6.22	0.01	0.00	0.00	0.0036	0.00	0.00	-0.00	-0.02	0.00	0.00	0.00	0.00	0.00
O=C[C@H](C)N	A:202	PRO	ALA	-0.00	8.73	-0.14	0	38.79	-18.92	17.47	-22.66	-9.16	6.15	-29.48	-0.41	0.00	10.29	-0.04	0.00	0.00	0.0036	0.00	0.02	0.01	-0.03	0.00	0.00	-0.00	0.00	0.00
O=C[C@H](C)N	A:203	LEU	ALA	0.00	11.68	-0.24	-2	47.18	-13.84	31.44	6.42	-2.12	5.83	-4.42	-0.91	0.00	8.04	0.00	0.00	0.00	0.0036	0.00	0.01	0.00	-0.01	0.00	0.00	0.00	0.00	0.00
O=C[C@H](C)N	A:204	VAL	ALA	0.01	3.79	-0.54	-1	38.79	-21.28	15.16	-3.08	-2.58	1.18	-5.57	-0.42	0.00	4.30	0.01	0.00	0.00	0.0036	0.00	0.00	-0.00	0.00	0.00	0.00	0.00	0.00	0.00
O=C[C@H](C)N	A:205	VAL	ALA	0.00	5.34	-0.59	-1	53.94	-24.26	27.28	-1.14	-1.87	1.71	-5.63	-0.28	0.00	4.92	0.01	0.00	0.00	0.0036	0.00	0.00	-0.00	0.00	0.00	0.00	0.00	0.00	0.00
O=C[C@H](C)N	A:206	MET	ALA	-0.04	29.43	-0.03	-3	38.96	-9.13	27.43	28.64	-1.97	11.72	3.11	-4.75	0.00	20.57	0.00	0.00	0.00	0.0036	0.00	0.01	-0.04	-0.01	0.00	-0.00	0.00	0.00	0.00
O=C[C@H](C)N	A:207	GLY	ALA	-0.00	-3.32	0.17	0	37.67	18.85	18.97	-1.18	3.40	-1.22	-0.79	0.39	0.00	-2.96	-0.00	0.00	0.00	0.0036	0.00	-0.00	-0.00	-0.00	0.00	0.00	-0.00	0.00	0.00
O=C[C@H](C)N	A:208	ILE	ALA	0.00	6.80	-0.78	-2	40.32	-37.35	1.27	-7.29	-7.24	1.56	-5.65	-0.54	0.00	4.56	0.01	0.00	0.00	0.0036	0.00	0.00	-0.00	0.00	0.00	0.00	0.00	0.00	0.00
O=C[C@H](C)N	A:209	THR	ALA	0.01	7.42	0.07	-2	28.93	-1.22	25.31	11.02	-1.96	2.18	1.73	0.70	0.00	4.49	0.24	0.00	3.63	0.0036	0.00	0.00	0.01	0.00	0.00	0.00	0.00	0.00	0.00
O=C[C@H](C)N	A:210	TYR	ALA	-0.04	22.54	0.44	-3	36.69	46.36	80.83	30.49	-1.11	11.68	10.05	-5.55	0.00	15.34	0.11	0.00	0.00	0.0036	0.00	0.00	0.03	-0.06	0.00	0.00	0.00	0.00	0.00
O=C[C@H](C)N	A:211	THR	ALA	0.00	3.59	0.59	-2	-38.95	42.28	4.90	6.98	-1.49	-0.61	0.61	2.00	0.00	1.98	0.24	0.00	4.25	0.0036	0.00	0.00	-0.00	0.00	0.00	0.00	0.00	0.00	0.00
O=C[C@H](C)N	A:212	ILE	ALA	-0.00	7.74	-0.61	-2	59.07	-30.44	24.99	-3.71	-7.15	2.70	-5.38	-1.09	0.00	7.20	0.01	0.00	0.00	0.0036	0.00	0.00	-0.00	-0.00	0.00	0.00	0.00	0.00	0.00
O=C[C@H](C)N	A:213	VAL	ALA	-0.00	17.04	-0.16	-1	42.55	-18.74	20.17	8.94	-1.83	5.32	-5.62	-0.03	0.00	11.08	0.02	0.00	0.00	0.0036	0.00	0.00	0.00	-0.00	0.00	0.00	0.00	0.00	0.00
O=C[C@H](C)N	A:214	GLY	ALA	0.00	-3.90	0.01	0	36.66	-6.85	11.63	-1.29	3.41	-0.73	-0.62	0.00	0.00	-3.36	-0.01	0.00	0.00	0.0036	0.00	-0.00	0.01	-0.01	0.00	0.00	0.00	0.00	0.00
O=C[C@H](C)N	A:215	LEU	ALA	0.00	6.08	-1.20	-2	57.33	-77.05	-22.98	-1.28	-3.19	2.27	-3.40	-0.40	0.00	3.44	0.00	0.00	0.00	0.0036	0.00	0.00	0.00	0.00	0.00	0.00	0.00	0.00	0.00
O=C[C@H](C)N	A:216	THR	ALA	0.00	3.50	0.63	-2	-25.85	45.53	16.80	6.36	-1.02	0.04	-1.85	2.35	0.00	2.92	0.25	0.00	3.67	0.0036	0.00	0.00	-0.00	0.00	0.00	0.00	0.00	0.00	0.00
O=C[C@H](C)N	A:217	LEU	ALA	-0.00	22.34	-0.12	-2	45.23	-14.32	27.29	14.75	-2.81	9.05	-3.98	-0.64	0.00	13.13	0.02	0.00	0.00	0.0036	0.00	0.00	0.00	-0.00	0.00	0.00	0.00	0.00	0.00
O=C[C@H](C)N	A:218	TRP	ALA	-0.00	15.07	0.10	-2	109.10	-75.39	36.36	19.77	-0.77	7.81	5.29	-0.44	0.00	7.87	0.02	0.00	0.00	0.0036	0.00	0.00	0.00	-0.00	0.00	0.00	0.00	0.00	0.00
O=C[C@H](C)N	A:219	GLY	ALA	0.00	9.91	0.24	0	40.61	23.81	20.38	8.35	7.10	2.73	-0.62	0.79	0.00	-1.63	-0.01	0.00	0.00	0.0036	0.00	-0.00	0.00	-0.00	0.00	0.00	0.00	0.00	0.00
O=C[C@H](C)N	A:220	GLY	ALA	-0.00	4.85	0.53	0	18.91	31.30	-7.86	3.61	6.06	-0.28	-1.64	1.21	0.00	-1.74	0.00	0.00	0.00	0.0036	0.00	-0.00	-0.00	0.00	0.00	0.00	0.00	0.00	0.00
O=C[C@H](C)N	A:221	GLU	ALA	0.00	5.87	1.92	-3	-53.13	68.02	11.97	30.64	-4.95	2.41	57.10	-27.41	0.00	1.90	1.60	0.00	0.00	0.0036	0.00	0.00	-0.00	0.00	0.00	0.00	0.00	0.00	0.00
O=C[C@H](C)N	A:222	ILE	ALA	0.00	-2.15	-1.92	-2	60.64	-78.71	-19.84	-13.13	-12.13	-0.08	-2.11	-2.16	0.00	3.31	0.04	0.00	0.00	0.0036	0.00	0.00	0.00	0.00	0.00	0.00	0.00	0.00	0.00
O=C[C@H](C)N	A:223	PRO	ALA	0.00	-49.00	1.67	0	47.62	-42.92	0.27	-81.94	-56.89	-1.49	-24.70	-0.96	0.00	2.09	0.00	0.00	0.00	0.0036	0.00	0.00	0.00	0.00	0.00	0.00	0.00	0.00	0.00
O=C[C@H](C)N	A:224	GLY	ALA	-0.00	-3.37	0.27	0	30.33	14.25	4.79	0.21	3.55	-1.92	0.07	0.66	0.00	-2.14	-0.00	0.00	0.00	0.0036	0.00	-0.00	0.00	-0.00	0.00	0.00	0.00	0.00	0.00
O=C[C@H](C)N	A:225	ASP	ALA	-0.00	1.86	2.94	-2	-110.80	109.81	-4.24	40.03	6.12	-0.38	54.36	-20.37	0.00	-0.02	0.33	0.00	0.00	0.0036	0.00	-0.00	0.00	-0.00	0.00	0.00	0.00	0.00	0.00
O=C[C@H](C)N	A:226	SER	ALA	0.00	0.05	0.41	-2	-12.96	37.50	20.57	1.13	3.51	-0.21	-3.93	-0.96	0.00	-0.03	0.27	0.00	2.47	0.0036	0.00	0.00	0.00	0.00	0.00	0.00	0.00	0.00	0.00
O=C[C@H](C)N	A:227	SER	ALA	0.00	0.60	0.63	-2	-29.07	56.97	26.54	1.57	-2.32	-0.13	-2.83	1.90	0.00	0.08	0.30	0.00	4.58	0.0036	0.00	0.00	0.00	-0.00	0.00	0.00	0.00	0.00	0.00
O=C[C@H](C)N	A:228	ASP	ALA	0.00	10.31	0.68	-2	8.71	21.62	25.54	48.50	-0.08	1.47	135.45	-95.27	0.00	0.08	6.85	0.00	0.00	0.0036	0.00	0.00	0.04	-0.04	0.00	0.00	0.00	0.00	0.00
O=C[C@H](C)N	A:229	ASN	ALA	0.00	0.46	1.78	-2	-46.87	55.60	7.27	41.92	2.40	0.53	34.44	-0.21	0.00	-0.17	0.23	0.00	4.70	0.0036	0.00	-0.00	0.00	0.00	0.00	0.00	0.00	0.00	0.00
O=C[C@H](C)N	A:230	TYR	ALA	0.00	5.62	-0.05	-3	-4.71	34.85	26.98	11.67	-1.14	0.75	6.25	0.81	0.00	4.25	0.76	0.00	0.00	0.0036	0.00	0.00	-0.00	0.00	0.00	0.00	0.00	0.00	0.00
O=C[C@H](C)N	A:231	HIE	ALA	-0.00	6.10	1.09	-2	-51.90	21.37	-26.07	12.44	-5.70	2.68	17.54	-4.15	0.00	0.91	0.35	0.80	0.00	0.0036	0.00	0.00	-0.00	-0.00	0.00	0.00	0.00	0.00	0.00
O=C[C@H](C)N	A:232	GLY	ALA	-0.00	-1.07	0.38	0	39.22	25.86	32.63	0.05	3.59	-1.17	-0.84	0.79	0.00	-2.33	-0.00	0.00	0.00	0.0036	0.00	-0.00	-0.00	0.00	0.00	0.00	0.00	0.00	0.00
O=C[C@H](C)N	A:233	GLN	ALA	-0.00	1.92	1.67	-3	-44.48	53.88	5.51	42.36	-3.26	3.12	43.98	-3.60	0.00	2.10	-0.01	0.00	0.03	0.0036	0.00	0.00	-0.00	0.00	0.00	0.00	0.00	0.00	0.00
O=C[C@H](C)N	A:234	LEU	ALA	-0.00	9.89	-0.53	-2	77.55	-30.43	46.28	4.77	-2.53	5.83	-3.23	-1.79	0.00	6.49	-0.00	0.00	0.00	0.0036	0.00	0.00	-0.00	-0.00	0.00	0.00	0.00	0.00	0.00
O=C[C@H](C)N	A:235	ARG	ALA	-0.00	9.99	0.86	-4	-5.21	17.64	14.02	37.15	-5.61	4.21	-64.75	95.39	0.00	3.43	4.48	0.00	0.00	0.0036	0.00	0.00	-0.04	0.04	0.00	0.00	0.00	0.00	0.00
O=C[C@H](C)N	A:237	LYS	ALA	-0.00	-1.98	0.85	-4	10.63	28.36	33.73	7.11	-1.29	5.52	-73.04	82.77	0.00	-7.56	0.71	0.00	0.00	0.0036	0.00	0.00	-0.09	0.09	0.00	-0.00	0.00	0.00	0.00
O=C[C@H](C)N	A:238	ARG	ALA	-0.00	32.20	-0.07	-4	61.72	12.55	71.37	57.42	-5.54	10.70	-51.43	86.03	0.00	11.42	6.24	0.00	0.00	0.0036	0.00	0.00	-0.11	0.11	0.00	0.00	0.00	0.00	0.00
O=C[C@H](C)N	A:239	LYS	ALA	0.00	-3.29	1.80	-4	-38.41	63.07	19.12	5.91	0.18	2.73	-93.34	99.90	0.00	-3.74	0.18	0.00	0.00	0.0036	0.00	0.00	0.06	-0.05	0.00	0.00	0.00	0.00	0.00
O=C[C@H](C)N	A:240	VAL	ALA	-0.01	3.47	-0.86	-1	78.05	-26.13	46.38	-3.54	-1.56	1.19	-5.53	-0.70	0.00	3.05	0.01	0.00	0.00	0.0036	0.00	0.00	0.00	-0.01	0.00	0.00	0.00	0.00	0.00
O=C[C@H](C)N	A:241	VAL	ALA	-0.01	11.29	-0.20	-1	58.94	-17.49	36.75	3.46	-2.08	4.02	-5.50	-0.60	0.00	7.62	0.01	0.00	0.00	0.0036	0.00	0.00	-0.00	-0.01	0.00	0.00	0.00	0.00	0.00
O=C[C@H](C)N	A:242	LYS	ALA	-0.00	-5.60	1.56	-4	-65.01	46.77	-23.78	3.82	1.11	3.05	-88.37	94.30	0.00	-6.26	0.00	0.00	0.00	0.0036	0.00	0.00	-0.05	0.04	0.00	0.00	0.00	0.00	0.00
O=C[C@H](C)N	A:243	MET	ALA	-0.02	31.57	-0.15	-3	60.83	-12.52	42.77	29.68	-1.38	10.54	5.71	-3.89	0.00	18.71	0.01	0.00	0.00	0.0036	0.00	0.00	0.02	-0.04	0.00	0.00	0.00	0.00	0.00
O=C[C@H](C)N	A:244	MET	ALA	-0.03	22.88	-0.01	-3	58.70	-8.27	44.88	22.86	-3.36	7.99	-3.32	1.57	0.00	20.01	0.01	0.00	0.00	0.0036	0.00	0.00	-0.10	0.06	0.00	-0.00	0.00	0.00	0.00
O=C[C@H](C)N	A:245	ILE	ALA	-0.02	13.69	-0.60	-2	67.48	-32.17	31.32	-2.68	-7.22	4.10	-5.54	-1.38	0.00	7.38	0.01	0.00	0.00	0.0036	0.00	0.00	-0.00	-0.02	0.00	0.00	0.00	0.00	0.00
O=C[C@H](C)N	A:246	VAL	ALA	0.01	10.37	-0.55	-1	62.10	-29.64	26.93	0.25	-1.89	1.69	-5.48	-0.03	0.00	5.94	0.01	0.00	0.00	0.0036	0.00	0.00	-0.00	0.01	0.00	0.00	0.00	0.00	0.00
O=C[C@H](C)N	A:247	VAL	ALA	-0.06	22.32	-0.17	-1	51.71	-24.17	21.99	9.39	-2.27	5.58	-4.99	-1.18	0.00	12.29	0.01	0.00	0.00	0.0036	0.00	0.00	0.00	-0.06	0.00	0.00	0.00	0.00	0.00
O=C[C@H](C)N	A:248	VAL	ALA	-0.03	15.67	-0.15	-1	52.69	-18.54	29.63	5.61	-1.76	3.69	-5.23	-1.46	0.00	10.40	0.01	0.00	0.00	0.0036	0.00	0.00	-0.01	-0.03	0.00	0.00	0.00	0.00	0.00
O=C[C@H](C)N	A:249	VAL	ALA	-0.01	7.09	-0.56	-1	53.59	-28.02	20.03	-2.96	-2.56	0.96	-5.68	-0.38	0.00	4.71	0.00	0.00	0.00	0.0036	0.00	0.00	-0.00	-0.01	0.00	0.00	0.00	0.00	0.00
O=C[C@H](C)N	A:250	THR	ALA	-0.04	5.09	0.11	-2	37.56	-0.11	31.91	9.68	0.48	3.93	-1.90	-0.88	0.00	3.71	0.29	0.00	4.09	0.0036	0.00	0.00	-0.09	0.04	0.00	0.00	0.00	0.00	0.00
O=C[C@H](C)N	A:251	PHE	ALA	-0.36	12.90	0.02	-2	68.53	8.31	71.30	10.50	-1.00	6.66	-2.17	-6.86	0.00	13.56	0.00	0.67	0.00	0.0036	0.00	0.03	-0.05	-0.34	0.00	-0.00	0.00	0.00	0.00
NC(=[NH2+])NCCC[C@@H](C=O)N	A:251	PHE	ARG	-1.21	-9.76	-0.21	2	54.79	-24.74	24.51	-37.32	11.49	-0.76	75.72	-119.70	0.00	2.08	-5.61	0.67	0.00	0.0036	0.00	-0.03	-10.78	9.59	0.00	-0.00	0.00	0.00	0.00
[O-]C(=O)C[C@@H](C=O)N	A:251	PHE	ASP	0.43	27.99	-0.19	0	53.38	-23.70	24.13	-11.96	-5.79	1.04	-71.97	50.12	0.00	13.55	-0.02	0.67	0.00	0.0036	0.00	0.01	9.50	-9.07	0.00	0.00	0.00	0.00	0.00
[O-]C(=O)CC[C@@H](C=O)N	A:251	PHE	GLU	0.36	20.71	-0.22	1	57.27	-24.09	27.65	-6.09	4.88	-2.96	-73.85	54.79	0.00	10.02	-0.01	0.67	0.00	0.0036	0.00	0.01	8.18	-7.82	0.00	0.00	0.00	0.00	0.00
O=C[C@@H](N)Cc1c[nH]cn1	A:251	PHE	HIE	-0.05	5.76	-0.19	0	52.50	-24.65	22.31	-4.49	4.02	-5.74	-6.40	-4.28	0.00	9.79	-0.01	-1.81	0.00	0.0036	0.00	0.00	-0.09	0.03	0.00	-0.00	0.00	-0.00	0.00
O=C[C@@H](N)CCCC[NH3+]	A:251	PHE	LYS	-0.87	15.51	-0.19	2	52.39	-24.72	22.13	3.73	2.44	-2.53	81.98	-98.87	0.00	21.03	-0.11	0.67	0.00	0.0036	0.00	0.00	-6.93	6.06	0.00	-0.00	0.00	0.00	0.00
O=C[C@@H](N)Cc1c[nH]c(c12)cccc2	A:251	PHE	TRP	-0.89	34.50	-0.21	0	54.21	-25.30	23.37	25.85	23.18	12.50	-3.08	-1.57	0.00	-4.83	-0.03	0.57	0.00	0.0036	0.00	-0.03	-0.03	-0.82	0.00	0.00	0.00	0.00	0.00
O=C[C@H](C)N	A:253	LEU	ALA	-0.01	7.34	-0.68	-2	53.83	-49.08	-0.79	0.29	-2.63	2.60	-3.49	-0.71	0.00	4.53	-0.00	0.00	0.00	0.0036	0.00	0.01	-0.00	-0.01	0.00	0.00	0.00	0.00	0.00
O=C[C@H](C)N	A:254	CYS	ALA	0.12	1.42	-0.17	-2	55.63	-22.60	27.49	4.02	-0.74	4.68	0.61	-0.66	0.00	0.02	0.00	0.00	0.00	0.0036	0.00	0.02	0.09	0.01	0.00	0.00	0.00	0.00	0.00
O=C[C@H](C)N	A:255	TRP	ALA	2.64	22.14	0.45	-2	73.89	40.90	109.26	30.01	0.12	13.87	2.80	-6.79	0.00	16.31	0.15	0.89	0.00	0.0000	0.00	1.67	-1.67	-1.82	0.00	4.47	0.00	0.00	0.00
O=C[C@H](C)N	A:256	LEU	ALA	0.01	8.18	-0.59	-2	66.97	-38.94	22.49	3.69	-2.10	3.39	-3.04	-0.97	0.00	6.40	0.01	0.00	0.00	0.0027	0.00	0.03	-0.00	-0.01	0.00	-0.00	0.00	0.00	0.00
O=C[C@H](C)N	A:257	PRO	ALA	0.07	-49.49	0.28	0	51.70	-22.24	23.93	-82.84	-60.28	-1.36	-28.86	-0.58	0.00	8.19	-0.03	0.00	0.00	0.0027	0.00	0.06	-0.12	0.09	0.00	0.04	0.00	0.00	0.00
O=C[C@H](C)N	A:258	TYR	ALA	13.75	13.05	0.35	-3	54.86	48.09	101.44	22.39	-4.08	4.50	2.41	-2.90	0.00	8.59	0.02	0.11	0.00	0.0173	0.00	4.64	9.96	-6.32	0.00	5.22	0.25	0.00	0.00
O=C[C@H](C)N	A:259	HID	ALA	0.97	6.06	0.51	-2	41.88	11.13	47.36	13.96	-2.91	8.99	2.15	0.65	0.00	4.01	0.01	0.10	0.00	-0.0011	0.00	0.66	1.02	-0.75	0.00	0.03	0.01	0.00	0.00
O=C[C@H](C)N	A:260	VAL	ALA	0.02	4.12	-0.94	-1	57.28	-45.07	6.56	-3.90	-2.11	0.87	-5.60	-0.65	0.00	3.57	0.00	0.00	0.00	0.0005	0.00	0.03	-0.01	0.01	0.00	-0.00	0.00	0.00	0.00
O=C[C@H](C)N	A:261	TYR	ALA	5.58	16.83	0.75	-3	30.39	48.60	73.34	22.85	0.27	5.40	2.35	-0.11	0.00	9.18	0.02	0.16	0.00	-0.0160	0.00	2.82	-0.06	0.30	0.00	2.52	0.00	0.00	0.00
O=C[C@H](C)N	A:262	PHE	ALA	6.92	12.38	-0.09	-2	67.75	1.31	68.22	8.16	0.15	0.57	-2.19	-1.90	0.00	4.35	0.02	0.25	0.00	-0.0155	0.00	6.47	0.16	-9.71	0.00	7.47	0.00	2.53	0.00
O=C[C@H](C)N	A:263	ILE	ALA	0.05	10.12	-0.45	-2	67.80	-8.62	54.00	-5.57	-8.66	3.73	-5.52	-1.45	0.00	6.28	0.00	0.00	0.00	0.0003	0.00	0.19	-0.00	-0.14	0.00	0.00	0.00	0.00	0.00
O=C[C@H](C)N	A:265	THR	ALA	0.67	8.44	0.29	-2	15.05	22.80	33.02	8.65	2.61	-0.52	-0.83	0.24	0.00	1.71	0.25	0.00	4.53	-0.0005	0.00	-0.18	-0.05	-0.01	0.00	0.91	0.00	0.00	0.00
O=C[C@H](C)N	A:266	GLY	ALA	-0.03	-0.85	0.10	0	50.44	9.69	0.46	-0.36	3.43	-0.89	-0.80	0.22	0.00	-2.30	-0.00	0.00	0.00	0.0005	0.00	-0.02	-0.00	-0.00	0.00	0.00	0.00	0.00	0.00
O=C[C@H](C)N	A:267	LEU	ALA	-0.09	2.20	-1.20	-2	51.41	-74.06	-23.44	-5.77	-5.26	1.33	-3.66	-0.59	0.00	2.50	-0.00	0.00	0.00	0.0005	0.00	0.01	-0.02	-0.08	0.00	0.00	0.00	0.00	0.00
O=C[C@H](C)N	A:268	ASN	ALA	0.02	1.54	1.25	-2	-14.36	40.79	20.78	43.69	0.42	1.08	42.66	-0.98	0.00	-0.12	0.52	0.00	0.09	0.0005	0.00	0.01	0.07	-0.06	0.00	0.00	0.00	0.00	0.00
O=C[C@H](C)N	A:269	LYS	ALA	0.43	-5.18	2.15	-4	-80.87	76.62	14.67	6.70	-2.29	2.41	-23.92	33.10	0.00	-3.57	0.56	0.00	0.00	0.0005	0.00	0.03	12.74	-12.35	0.00	0.00	0.00	0.00	0.00
O=C[C@H](C)N	A:270	LEU	ALA	-0.01	-1.32	-1.73	-2	71.82	-102.10	-35.93	-5.46	-2.95	1.29	-3.14	-0.74	0.00	0.08	0.00	0.00	0.00	0.0005	0.00	0.04	-0.00	-0.04	0.00	0.00	0.00	0.00	0.00
O=C[C@H](C)N	A:271	LEU	ALA	-0.03	0.45	-1.37	-2	66.12	-72.70	-12.23	-4.02	-1.97	1.29	-3.98	-0.92	0.00	1.59	0.00	0.00	0.00	0.0005	0.00	0.02	-0.02	-0.03	0.00	0.00	0.00	0.00	0.00
O=C[C@H](C)N	A:272	SER	ALA	0.27	-0.04	0.16	-2	22.75	10.94	28.05	0.59	2.01	0.40	-7.88	2.12	0.00	-0.04	0.01	0.00	3.70	0.0006	0.00	0.24	0.57	-0.55	0.00	0.02	0.00	0.00	0.00
O=C[C@H](C)N	A:273	LYS	ALA	5.42	-66.31	1.40	-4	-15.81	70.31	48.85	-57.35	-63.85	-3.79	-45.64	53.45	0.00	-2.98	0.05	0.00	0.00	-0.0016	0.00	1.56	34.28	-30.87	0.00	-1.65	2.09	0.00	0.00
O=C[C@H](C)N	A:274	TRP	ALA	0.09	10.54	0.02	-2	113.04	-105.67	1.72	16.02	0.21	3.95	10.02	-3.73	0.00	4.80	0.03	0.66	0.00	0.0438	0.00	0.03	-0.16	0.22	0.00	0.00	0.00	0.00	0.00
O=C[C@H](C)N	A:275	LYS	ALA	0.51	-2.66	1.00	-4	-39.42	23.49	-21.58	5.52	-0.80	4.08	-46.05	55.66	0.00	-7.88	0.01	0.00	0.00	0.0005	0.00	0.02	13.58	-13.09	0.00	-0.00	-0.00	0.00	0.00
O=C[C@H](C)N	A:276	TYR	ALA	-0.04	4.37	0.46	-3	-82.94	49.45	-39.14	9.54	-0.99	-0.89	5.86	1.64	0.00	3.46	0.08	0.42	0.00	0.0005	0.00	0.02	0.18	-0.24	0.00	0.00	0.00	0.00	0.00
O=C[C@H](C)N	A:277	ILE	ALA	6.06	14.66	-0.09	-2	57.93	-0.12	52.16	-0.83	-8.76	4.46	-5.57	-2.04	0.00	5.02	0.01	0.00	0.00	-0.0041	0.00	2.25	0.01	-0.55	0.00	4.35	0.00	0.00	0.00
O=C[C@H](C)N	A:278	GLN	ALA	1.19	5.46	0.14	-3	50.87	9.87	55.05	45.49	-3.53	4.98	47.01	-7.48	0.00	2.29	0.26	0.75	0.02	0.0011	0.00	0.71	0.88	-1.11	0.00	0.71	0.00	0.00	0.00
O=C[C@H](C)N	A:279	GLN	ALA	-0.02	8.53	0.31	-3	20.26	4.89	19.50	46.82	0.51	1.90	38.35	2.17	0.00	2.49	0.48	0.94	0.00	0.0004	0.00	0.02	0.38	-0.41	0.00	0.00	0.00	0.00	0.00
O=C[C@H](C)N	A:280	VAL	ALA	-0.05	2.94	-0.82	-1	70.07	-47.11	17.32	-2.29	-2.87	0.34	-3.74	-0.91	0.00	4.94	-0.00	0.00	0.00	0.0004	0.00	0.07	-0.05	-0.09	0.00	0.03	0.00	0.00	0.00
O=C[C@H](C)N	A:281	TYR	ALA	15.70	22.08	-0.11	-3	63.42	-8.55	49.22	31.22	0.38	3.10	5.92	-3.53	0.00	9.25	0.25	0.15	0.00	-0.0207	0.00	6.87	1.52	0.59	0.00	6.69	0.02	0.00	0.00
O=C[C@H](C)N	A:282	LEU	ALA	0.04	17.47	-0.15	-2	64.21	1.39	59.95	9.53	-3.62	7.18	-3.62	-1.12	0.00	10.66	0.00	0.00	0.00	0.0009	0.00	0.18	0.00	-0.25	0.00	0.12	0.00	0.00	0.00
O=C[C@H](C)N	A:283	SER	ALA	0.12	2.06	0.16	-2	17.22	5.48	17.05	2.25	-2.28	0.52	-0.88	0.48	0.00	0.02	0.24	0.00	4.03	-0.0003	0.00	0.00	0.20	-0.08	0.00	0.00	0.00	0.00	0.00
O=C[C@H](C)N	A:284	ILE	ALA	0.14	17.55	-0.66	-2	60.16	-34.70	19.82	1.75	-9.31	5.47	-5.69	-0.22	0.00	11.35	0.01	0.00	0.00	-0.0003	0.00	0.14	0.03	-0.04	0.00	0.00	0.00	0.00	0.00
O=C[C@H](C)N	A:285	MET	ALA	-0.81	18.22	-0.35	-3	81.44	-4.86	70.93	17.75	-2.46	10.29	-1.46	-2.58	0.00	14.76	-0.00	0.00	0.00	-0.0010	0.00	0.78	-0.25	-1.71	0.00	0.37	0.00	0.00	0.00
O=C[C@H](C)N	A:286	TRP	ALA	-0.09	17.38	0.63	-2	63.21	-25.51	32.05	27.63	0.66	8.55	6.80	-0.99	0.00	12.18	0.27	0.25	0.00	-0.0003	0.00	0.02	-0.11	-0.00	0.00	0.00	0.00	0.00	0.00
O=C[C@H](C)N	A:287	LEU	ALA	0.09	10.25	-0.75	-2	59.17	-36.46	17.06	3.39	-3.43	4.97	-4.57	0.37	0.00	5.96	-0.00	0.00	0.00	-0.0003	0.00	0.02	-0.00	0.07	0.00	-0.00	0.00	0.00	0.00
O=C[C@H](C)N	A:289	MET	ALA	0.16	15.49	0.07	-3	60.75	19.89	74.99	16.40	-5.10	10.64	-1.52	-4.14	0.00	16.37	-0.00	0.00	0.00	0.0071	0.00	0.35	0.49	-1.22	0.00	0.54	0.00	0.00	0.00
NC(=[NH2+])NCCC[C@@H](C=O)N	A:289	MET	ARG	-3.44	-3.86	-0.24	1	52.15	-34.26	12.24	-30.16	2.36	-0.55	86.32	-118.34	0.00	3.71	-0.14	-0.09	0.00	0.0039	0.00	-0.20	-19.59	16.64	0.00	-0.29	0.00	0.00	0.00
[O-]C(=O)C[C@@H](C=O)N	A:289	MET	ASP	2.60	32.16	-0.15	-1	62.15	-3.72	52.78	-4.97	-10.71	5.16	-76.50	57.96	0.00	16.55	-0.01	0.00	0.00	0.0071	0.00	0.27	16.77	-14.98	0.00	0.54	0.00	0.00	0.00
[O-]C(=O)CC[C@@H](C=O)N	A:289	MET	GLU	2.75	22.89	-0.19	0	63.28	-13.09	44.54	-0.01	-2.02	2.89	-71.80	55.69	0.00	12.49	-0.00	0.00	0.00	0.0071	0.00	0.21	14.55	-12.55	0.00	0.54	0.00	0.00	0.00
O=C[C@@H](N)Cc1c[nH]cn1	A:289	MET	HIE	1.63	33.31	-0.24	-1	53.86	-31.92	16.30	26.68	7.74	5.14	0.93	-1.06	0.00	12.27	0.03	-0.00	0.00	0.0058	0.00	-0.03	0.24	0.88	0.00	0.53	0.00	0.00	0.00
O=C[C@@H](N)CCCC[NH3+]	A:289	MET	LYS	-2.18	25.57	-0.24	1	53.64	-32.11	15.88	15.28	2.36	0.90	79.14	-89.49	0.00	24.57	-0.04	0.00	0.00	0.0119	0.00	-0.15	-13.49	10.93	0.00	0.54	0.00	0.00	0.00
O=C[C@@H](N)Cc1c[nH]c(c12)cccc2	A:289	MET	TRP	1.07	206.02	-0.06	-1	56.03	9.80	60.18	196.72	27.89	172.11	-1.71	1.94	0.00	-4.52	-0.04	-0.00	0.00	0.0071	0.00	0.29	0.45	-0.21	0.00	0.54	0.00	0.00	0.00
O=C[C@H](C)N	A:290	SER	ALA	0.21	1.45	-0.20	-2	51.74	-28.97	17.12	2.29	2.19	-1.64	-3.66	0.11	0.00	0.05	0.26	0.00	4.77	-0.0003	0.00	0.00	0.24	-0.03	0.00	-0.00	0.00	0.00	0.00
O=C[C@H](C)N	A:291	SER	ALA	-0.14	-4.14	-0.21	-2	52.73	-28.93	18.15	-3.80	4.75	1.41	-11.44	-1.02	0.00	-0.02	0.13	0.00	2.52	-0.0003	0.00	0.02	0.04	-0.20	0.00	0.00	0.00	0.00	0.00
O=C[C@H](C)N	A:292	THR	ALA	-0.49	-0.43	-0.20	-2	52.40	-28.34	18.41	3.30	-6.10	2.50	2.67	-2.22	0.00	5.05	-0.01	0.00	1.90	-0.0003	0.00	0.02	-0.17	-0.34	0.00	-0.00	0.00	0.00	0.00
O=C[C@H](C)N	A:293	MET	ALA	0.04	18.37	-0.13	-3	65.46	-27.22	32.59	18.33	-2.49	7.22	-0.62	0.18	0.00	13.98	0.01	0.00	0.00	-0.0003	0.00	0.00	0.02	0.01	0.00	0.00	0.00	0.00	0.00
O=C[C@H](C)N	A:294	TYR	ALA	-0.05	8.09	0.50	-3	-5.58	16.12	4.89	13.68	-2.23	3.56	5.60	-0.31	0.00	7.11	0.01	0.00	0.00	-0.0003	0.00	0.01	0.16	-0.22	0.00	0.00	0.00	0.00	0.00
O=C[C@H](C)N	A:295	ASN	ALA	-0.02	-2.22	-0.23	-2	54.41	-32.20	16.56	40.09	-5.43	5.52	46.21	-7.58	0.00	0.27	0.93	0.09	0.09	-0.0003	0.00	0.00	0.32	-0.34	0.00	0.00	0.00	0.00	0.00
O=C[C@H](C)N	A:296	PRO	ALA	0.01	12.02	-0.23	0	54.35	-32.04	16.66	-23.37	-8.31	4.73	-28.37	0.71	0.00	7.87	-0.01	0.00	0.00	-0.0003	0.00	0.00	-0.00	0.01	0.00	-0.00	0.00	0.00	0.00
O=C[C@H](C)N	A:297	ILE	ALA	-0.02	6.10	-0.67	-2	64.58	-24.73	35.22	-7.08	-12.17	2.82	-4.48	-1.04	0.00	7.80	-0.00	0.00	0.00	-0.0003	0.00	0.00	-0.01	-0.01	0.00	0.00	0.00	0.00	0.00
O=C[C@H](C)N	A:298	ILE	ALA	-0.02	15.15	-0.30	-2	66.97	-27.90	33.43	1.98	-8.70	5.24	-5.83	-1.17	0.00	12.47	0.00	0.00	0.00	-0.0003	0.00	0.00	0.00	-0.02	0.00	0.00	0.00	0.00	0.00
O=C[C@H](C)N	A:299	TYR	ALA	-0.16	14.56	-0.13	-3	59.29	-17.68	35.96	23.04	-3.47	8.25	8.63	-8.18	0.00	17.37	0.21	0.39	0.00	-0.0003	0.00	0.00	0.00	-0.17	0.00	0.00	0.00	0.00	0.00
O=C[C@H](C)N	A:300	CYS	ALA	0.00	2.46	-0.36	-2	60.98	-33.25	22.08	3.60	4.68	3.31	-3.85	-0.55	0.00	0.00	0.01	0.00	0.00	-0.0003	0.00	0.00	0.02	-0.02	0.00	0.00	0.00	0.00	0.00
O=C[C@H](C)N	A:301	CYS	ALA	0.00	-0.32	-0.48	-2	59.37	-44.59	9.13	1.49	4.69	1.32	-6.34	1.87	0.00	-0.05	0.00	0.00	0.00	-0.0003	0.00	0.00	0.01	-0.01	0.00	0.00	0.00	0.00	0.00
O=C[C@H](C)N	A:302	LEU	ALA	-0.01	14.80	-0.34	-2	57.51	-25.71	26.15	8.60	-3.04	5.94	-3.26	-0.70	0.00	9.66	-0.00	0.00	0.00	-0.0003	0.00	0.00	0.00	-0.01	0.00	0.00	0.00	0.00	0.00
O=C[C@H](C)N	A:303	ASN	ALA	0.00	4.66	0.12	-2	52.94	-3.18	44.11	48.11	1.53	3.12	43.91	-2.55	0.00	0.16	0.27	1.59	0.09	-0.0003	0.00	0.00	0.06	-0.06	0.00	0.00	0.00	0.00	0.00
O=C[C@H](C)N	A:304	SER	ALA	0.00	-1.24	0.54	-2	-22.24	37.85	9.96	-0.16	1.49	0.48	-6.42	0.50	0.00	-0.04	0.01	0.00	3.83	-0.0003	0.00	0.00	0.01	-0.00	0.00	0.00	0.00	0.00	0.00
O=C[C@H](C)N	A:305	ARG	ALA	-0.01	17.64	1.07	-4	10.41	64.05	68.79	40.65	-4.84	5.97	-115.40	145.33	0.00	6.85	1.19	1.55	0.00	-0.0003	0.00	0.00	0.00	-0.01	0.00	0.00	0.00	0.00	0.00
O=C[C@H](C)N	A:306	PHE	ALA	-0.04	23.03	-0.02	-2	71.59	-5.01	60.93	18.87	-1.33	8.94	-0.45	-3.52	0.00	14.18	-0.01	1.10	0.00	-0.0003	0.00	0.00	-0.01	-0.03	0.00	0.00	0.00	0.00	0.00
O=C[C@H](C)N	A:307	ARG	ALA	-0.00	12.06	1.29	-4	-9.54	25.10	9.91	35.06	-6.79	5.96	-101.25	131.28	0.00	3.88	1.98	0.00	0.00	-0.0003	0.00	0.00	0.03	-0.03	0.00	0.00	0.00	0.00	0.00
O=C[C@H](C)N	A:309	GLY	ALA	0.00	-0.27	-0.21	0	54.87	-34.59	13.98	2.65	4.95	3.55	-0.61	0.11	0.00	-5.35	-0.00	0.00	0.00	-0.0003	0.00	-0.00	-0.00	0.00	0.00	0.00	0.00	0.00	0.00
O=C[C@H](C)N	A:310	PHE	ALA	-0.02	15.61	0.13	-2	57.83	-5.37	57.31	11.91	-2.52	7.89	-3.00	-1.70	0.00	11.27	-0.01	0.00	0.00	-0.0003	0.00	0.00	-0.02	-0.01	0.00	0.00	0.00	0.00	0.00
O=C[C@H](C)N	A:311	LYS	ALA	0.00	-6.73	1.76	-4	-62.88	45.84	-22.69	2.37	-2.01	3.39	-88.74	95.60	0.00	-5.88	-0.00	0.00	0.00	-0.0003	0.00	0.00	0.13	-0.13	0.00	0.00	0.00	0.00	0.00
O=C[C@H](C)N	A:312	GLN	ALA	-0.00	-1.85	0.96	-3	-5.90	29.80	23.16	39.91	-1.64	3.87	35.18	0.76	0.00	0.84	0.10	0.80	0.00	-0.0003	0.00	0.00	-0.00	-0.00	0.00	-0.00	0.00	0.00	0.00
O=C[C@H](C)N	A:314	PHE	ALA	-0.00	4.99	0.13	-2	65.21	4.25	63.63	2.77	-1.56	2.31	-2.65	-2.35	0.00	7.01	0.03	0.00	0.00	-0.0003	0.00	0.00	0.01	-0.01	0.00	-0.00	0.00	0.00	0.00
O=C[C@H](C)N	A:315	ARG	ALA	0.00	3.08	2.28	-4	-86.36	60.87	-31.32	29.95	-5.07	3.85	-89.75	117.44	0.00	3.03	0.44	0.00	0.00	-0.0003	0.00	0.00	0.05	-0.05	0.00	0.00	0.00	0.00	0.00
O=C[C@H](C)N	A:316	TRP	ALA	-0.00	2.77	1.24	-2	57.36	-33.17	18.36	12.83	-0.72	3.05	3.64	0.62	0.00	6.18	-0.00	0.07	0.00	-0.0003	0.00	0.00	-0.00	-0.00	0.00	-0.00	0.00	0.00	0.00
O=C[C@H](C)[NH3+]	B:1	GLU	ALA	4.12	3.40	1.78	-3	-39.63	86.60	41.14	28.33	0.69	1.37	-7.33	28.37	0.00	0.82	0.29	0.00	0.00	-0.0085	0.00	3.28	64.98	-64.50	0.00	-0.33	0.69	0.00	0.00
O=C[C@H](C)N	B:2	MET	ALA	4.59	4.65	-0.41	-3	98.67	-52.38	40.46	6.06	-1.37	1.81	0.11	-1.00	0.00	1.92	0.00	0.00	0.00	0.0061	0.00	3.53	-0.42	-1.23	0.00	2.72	-0.01	0.00	0.00
O=C[C@H](C)N	B:3	ASP	ALA	0.54	-1.70	0.10	-2	57.28	-13.77	37.68	36.30	7.12	0.76	-14.17	42.07	0.00	-0.02	0.00	0.00	0.00	0.0090	0.00	2.86	53.80	-57.39	0.00	0.02	1.25	0.00	0.00
O=C[C@H](C)N	B:4	ASP	ALA	-4.19	-10.07	0.12	-2	41.49	-18.36	22.45	28.56	6.35	-0.78	-16.98	44.12	0.00	0.05	-0.00	0.00	0.00	0.0046	0.00	2.59	54.63	-63.41	0.00	-0.17	2.17	0.00	0.00
O=C[C@H](C)N	B:5	ILE	ALA	12.64	10.60	-0.36	-2	74.29	-21.85	46.15	-2.60	-10.06	-0.47	-6.18	-1.61	0.00	3.09	0.00	0.00	0.00	-0.0137	0.00	4.61	-0.24	-1.16	0.00	9.42	0.00	0.00	0.00
O=C[C@H](C)N	B:6	PHE	ALA	3.34	-6.16	-0.07	-2	99.05	-7.73	85.04	-4.60	-3.01	-1.58	-5.19	-0.57	0.00	2.40	0.00	0.00	0.00	-0.0002	0.00	3.68	-0.71	-4.04	0.00	3.81	-0.00	0.61	0.00
O=C[C@H](C)N	B:7	ILE	ALA	8.98	6.41	-0.28	-2	65.68	-22.49	36.52	-8.80	-10.79	-2.15	-6.12	-0.97	0.00	2.23	0.02	0.00	0.00	0.0045	-0.00	4.02	0.99	-1.73	0.00	5.71	-0.00	0.00	0.00
O=C[C@H](C)N	B:8	GLY	ALA	-3.86	-1.16	-0.16	0	54.57	-35.44	10.30	1.82	6.99	-0.04	0.24	0.51	0.00	-2.02	-0.00	0.00	0.00	0.0079	-0.00	-2.17	-0.39	1.75	0.00	-3.06	0.01	0.00	0.00
O=C[C@H](C)N	B:9	LEU	ALA	20.67	13.15	-0.19	-2	57.56	-33.12	18.19	7.61	-7.88	-1.21	-4.01	-0.90	0.00	0.94	0.00	0.00	0.00	-0.0528	0.00	6.51	0.01	-0.83	0.00	14.97	0.00	0.00	0.00
